# Supplementary material for: Small RNA sequencing identifies serum tDR-1:34-Gly-GCC tiRNA levels as a biomarker for survival in amyotrophic lateral sclerosis
Source: iScience. 2026 Apr 7;29(5):115636. doi: 10.1016/j.isci.2026.115636 (PMC13127386; doi:10.1016/j.isci.2026.115636)
Supplement: Table S1. Raw RNA-seq data with number of trimmed reads per patient and timepoint [file mmc2.xlsx]

## Sheet: Sheet1
Supplementary table 1: Details of RNA-seq data including patient number, timepoint and number of trimmed reads.
Patient number	Time	Number of reads after trimming
subject1	T1	7474701
subject2	T1	7339020
subject3	T1	9474965
subject4	T1	7444511
subject5	T1	9262265
subject6	T1	12854913
subject7	T1	11486976
subject8	T1	12415759
subject9	T1	10497988
subject10	T1	12583958
subject11	T1	9109717
subject12	T1	4972665
subject13	T1	10366092
subject14	T1	9235281
subject15	T1	10495005
subject16	T1	9114823
subject17	T1	10230503
subject18	T1	8489787
subject19	T1	10100041
subject20	T1	10855626
subject21	T1	7670239
subject22	T1	7534356
subject23	T1	11699072
subject24	T1	10036411
subject25	T1	11496279
subject26	T1	10601858
subject27	T1	12918762
subject28	T1	8543460
subject29	T1	18382777
subject30	T1	10533871
subject31	T1	8731384
subject32	T1	10404774
subject33	T1	9779546
subject34	T1	10844202
subject35	T1	10413074
subject36	T1	10996616
subject37	T1	7677849
subject38	T1	8036461
subject1	T2	9077556
subject3	T2	11500286
subject4	T2	14458305
subject5	T2	8622412
subject39	T2	2817552
subject40	T2	5679393
subject6	T2	12701970
subject7	T2	11831268
subject8	T2	10226668
subject9	T2	10196800
subject10	T2	10910447
subject11	T2	11292980
subject12	T2	7490901
subject13	T2	4936921
subject14	T2	4554063
subject15	T2	13022037
subject16	T2	8198321
subject17	T2	10122424
subject18	T2	7523398
subject19	T2	7258532
subject20	T2	4449017
subject22	T2	14236300
subject23	T2	6070856
subject24	T2	10837430
subject25	T2	7996731
subject26	T2	9227313
subject27	T2	13686541
subject28	T2	8700305
subject29	T2	12138858
subject30	T2	8757645
subject31	T2	15726313
subject32	T2	11024275
subject33	T2	11539963
subject34	T2	8214916
subject35	T2	8758225
subject36	T2	10254252
subject37	T2	11489522
subject38	T2	14847621
subject1	T3	12597746
subject2	T3	12949019
subject3	T3	11181215
subject4	T3	12160637
subject5	T3	10562908
subject39	T3	13564957
subject40	T3	6138267
subject6	T3	5621791
subject7	T3	7495588
subject8	T3	11387460
subject9	T3	9242989
subject10	T3	8410772
subject11	T3	11172622
subject12	T3	17999304
subject13	T3	13208811
subject14	T3	8569849
subject15	T3	12429734
subject16	T3	15392228
subject17	T3	13830581
subject18	T3	17162322
subject19	T3	8468681
subject20	T3	12260049
subject21	T3	10680289
subject22	T3	12670582
subject23	T3	14644347
subject24	T3	10367635
subject25	T3	10593126
subject26	T3	17639571
subject27	T3	16454983
subject28	T3	8954164
subject29	T3	12976709
subject30	T3	7335035
subject31	T3	9226035
subject32	T3	10461116
subject33	T3	8228459
subject34	T3	11895268
subject35	T3	9630473
subject36	T3	10749491
subject37	T3	9340186
subject38	T3	10194375
