# Supplementary material for: Small RNA sequencing identifies serum tDR-1:34-Gly-GCC tiRNA levels as a biomarker for survival in amyotrophic lateral sclerosis
Source: iScience. 2026 Apr 7;29(5):115636. doi: 10.1016/j.isci.2026.115636 (PMC13127386; doi:10.1016/j.isci.2026.115636)
Supplement: Table S2. Statistical results of all sncRNAs [file mmc3.xlsx]

## Sheet: Sheet1
Row.names	baseMean	log2FoldChange	lfcSE	stat	pvalue	padj
AspGTC	6.7332	-0.608448	0.484375	-1.25615	0.209061	0.429126
ENSG00000198987	39.3589	-0.336669	0.236705	-1.42231	0.154935	0.355886
ENSG00000199347	10.3852	-0.811026	0.460051	-1.7629	0.0779166	0.252257
ENSG00000199352	1614.62	-0.444798	0.253347	-1.75568	0.0791426	0.252257
ENSG00000199480	1071.48	-0.336746	0.245876	-1.36958	0.170819	0.370108
ENSG00000199568	33.4058	0.322382	0.29291	1.10062	0.271064	0.525744
ENSG00000199753	14.613	0.742774	0.472322	1.5726	0.115811	0.311492
ENSG00000199990	11.3682	-0.426523	0.433603	-0.98367	0.325278	0.590039
ENSG00000199994	465.195	-0.10687	0.202997	-0.526462	0.598567	0.80497
ENSG00000200084	10.8702	1.21943	0.506675	2.40674	0.0160957	0.114133
ENSG00000200156	37.5092	0.175423	0.266949	0.657139	0.511092	0.751498
ENSG00000200314	15.2112	0.0358871	0.455656	0.0787592	0.937224	0.961888
ENSG00000200494	5.98043	0.191482	0.543226	0.35249	0.724471	0.867792
ENSG00000200623	29.4443	0.967777	0.417652	2.31718	0.0204938	0.13321
ENSG00000201098	97.4972	-0.0915019	0.275967	-0.331569	0.740215	0.867792
ENSG00000201321	12.767	0.0180781	0.31217	0.0579111	0.953819	0.966207
ENSG00000201822	17.3916	0.0275024	0.301157	0.0913224	0.927236	0.961888
ENSG00000201823	13.9675	1.53721	0.495087	3.10492	0.00190328	0.037114
ENSG00000201861	10.5041	-0.0123835	0.397494	-0.0311539	0.975147	0.975147
ENSG00000202031	81.773	0.413757	0.280477	1.47519	0.140162	0.355886
ENSG00000202314	61.2669	0.114911	0.34033	0.337646	0.73563	0.867792
ENSG00000202354	46.6417	-0.0897443	0.276395	-0.324696	0.745411	0.867792
ENSG00000202400	4.93175	1.78	0.733475	2.4268	0.0152326	0.114133
ENSG00000206611	7.76697	0.462443	0.59281	0.780085	0.435341	0.707428
ENSG00000206680	6.78694	0.108356	0.531868	0.203727	0.838567	0.919924
ENSG00000206989	19.1289	0.389686	0.521174	0.747708	0.454636	0.712803
ENSG00000207280	33.0528	-0.137042	0.369752	-0.370631	0.710912	0.867792
ENSG00000207500	14.8281	0.89605	0.476535	1.88034	0.0600613	0.234239
ENSG00000208797	28.4004	0.602742	0.423976	1.42164	0.15513	0.355886
ENSG00000210082	276.106	-0.189191	0.240956	-0.785168	0.432355	0.707428
ENSG00000211459	73.8922	-0.0966596	0.275412	-0.350964	0.725616	0.867792
ENSG00000212304	4.63024	0.178401	0.674936	0.264323	0.791531	0.894774
ENSG00000212452	17.532	0.688759	0.522485	1.31824	0.187425	0.395112
ENSG00000221500	8.91697	0.657787	0.574825	1.14433	0.252489	0.504978
ENSG00000221539	7.79817	-0.335543	0.662896	-0.506177	0.612733	0.810053
ENSG00000222328	13.6949	-0.561408	0.390248	-1.43859	0.150266	0.355886
ENSG00000223224	7.54419	1.38718	0.654155	2.12058	0.0339575	0.189192
ENSG00000238423	9.48701	2.4097	0.717473	3.3586	0.00078339	0.0305522
ENSG00000238578	7.80704	1.65605	0.644363	2.57006	0.0101682	0.088124
ENSG00000238649	95.1902	-0.454529	0.283766	-1.60178	0.109205	0.304214
ENSG00000238942	8.76021	1.0746	0.586803	1.83127	0.0670599	0.24908
ENSG00000239195	5.32433	1.86223	0.721939	2.57949	0.00989468	0.088124
ENSG00000252316	14.6196	-0.306206	0.383024	-0.799443	0.424034	0.707428
ENSG00000263764	38.1702	0.802732	0.421444	1.90472	0.0568167	0.233247
ENSG00000264549	9.27061	0.0402133	0.480826	0.0836338	0.933348	0.961888
ENSG00000271982	5.42693	2.03275	0.718284	2.83	0.00465479	0.0726147
ENSG00000272296	4.74143	0.0961187	0.684406	0.140441	0.888311	0.949155
ENSG00000274012	17.5822	-0.579081	0.353113	-1.63993	0.101019	0.291834
ENSG00000274452	8.05755	0.11986	0.630216	0.190189	0.849161	0.919924
ENSG00000274705	114.317	-0.666978	0.250438	-2.66324	0.00773918	0.0862366
ENSG00000274978	48.0946	-0.279805	0.302286	-0.925629	0.354639	0.614707
ENSG00000275043	69.1153	0.602871	0.274542	2.19592	0.0280978	0.168587
ENSG00000275072	14.5593	0.341467	0.512467	0.666321	0.505206	0.751498
ENSG00000275996	11.532	0.423794	0.569677	0.74392	0.456925	0.712803
ENSG00000276168	12.0893	-0.428831	0.393947	-1.08855	0.276353	0.525744
ENSG00000276788	139.322	0.0820926	0.277752	0.29556	0.767566	0.880443
ENSG00000277194	7.59359	1.02899	0.61355	1.67711	0.0935207	0.280562
ENSG00000277370	14.2952	0.740215	0.506286	1.46205	0.143728	0.355886
ENSG00000277512	5.0802	1.21788	0.689593	1.76608	0.0773825	0.252257
ENSG00000277846	197.181	-0.177102	0.322414	-0.5493	0.5828	0.80497
ENSG00000278233	4453.76	-0.118889	0.291358	-0.408051	0.683236	0.867792
ENSG00000278774	27.6898	-0.218227	0.36787	-0.593217	0.553036	0.784305
ENSG00000281859	11.6722	1.29435	0.482858	2.6806	0.00734907	0.0862366
ENSG00000284190	7.41046	0.153041	0.367098	0.416894	0.676756	0.867792
ENSG00000284440	8.35462	-0.372027	0.369914	-1.00571	0.314555	0.584173
ENSG00000284520	13.5216	-0.523371	0.252515	-2.07263	0.0382067	0.196698
ENSG00000284567	16.5373	-0.192451	0.299334	-0.642932	0.520268	0.751498
GlnCTG	30.6896	0.315918	0.445393	0.709302	0.478137	0.731269
GluCTC	4.61828	-0.574935	0.595071	-0.966161	0.333964	0.592027
GluTTC	47.595	0.168711	0.312267	0.54028	0.589004	0.80497
GlyCCC	65.6608	0.435999	0.313717	1.38979	0.164593	0.366808
GlyGCC	281.842	1.22155	0.229229	5.32897	9.87707e-08	7.70411e-06
GlyTCC	11.5306	0.90882	0.458122	1.98379	0.0472789	0.204875
iMetCAT	9.25053	-0.992558	0.484136	-2.05016	0.0403484	0.196698
LysCTT	61.1445	0.081782	0.364571	0.224324	0.822505	0.916506
SeCTCA	19.1565	0.892755	0.440988	2.02444	0.0429248	0.196949
ValAAC	89.6046	0.868671	0.27882	3.11552	0.00183621	0.037114
ValCAC	255.68	0.401183	0.229803	1.74577	0.0808517	0.252257
