# Supplementary material for: Small RNA sequencing identifies serum tDR-1:34-Gly-GCC tiRNA levels as a biomarker for survival in amyotrophic lateral sclerosis
Source: iScience. 2026 Apr 7;29(5):115636. doi: 10.1016/j.isci.2026.115636 (PMC13127386; doi:10.1016/j.isci.2026.115636)
Supplement: Data S1. T1 vs. T2 Nextflow log file [file mmc4.zip]

Archive with 1 entries (1 files):
- T1_vs_T2_nextflow.log
