# Supplementary material for: Small RNA sequencing identifies serum tDR-1:34-Gly-GCC tiRNA levels as a biomarker for survival in amyotrophic lateral sclerosis
Source: iScience. 2026 Apr 7;29(5):115636. doi: 10.1016/j.isci.2026.115636 (PMC13127386; doi:10.1016/j.isci.2026.115636)
Supplement: Data S1. T1 vs. T2 Nextflow log file [file mmc4.zip › T1_vs_T2_nextflow.log]

Oct-22 16:05:17.149 [main] DEBUG nextflow.cli.Launcher - $> nextflow run /mnt/sdd2/tsrnasearch_original/tsRNAsearch/ --species human --input_dir data --output_dir Results --layout layout/Layout.csv
Oct-22 16:05:17.204 [main] INFO  nextflow.cli.CmdRun - N E X T F L O W  ~  version 21.10.6
Oct-22 16:05:17.841 [main] INFO  nextflow.cli.CmdRun - Launching `/mnt/sdd2/tsrnasearch_original/tsRNAsearch/main.nf` [sad_stonebraker] - revision: a66cf84664
Oct-22 16:05:17.854 [main] DEBUG nextflow.config.ConfigBuilder - Found config base: /mnt/sdd2/tsrnasearch_original/tsRNAsearch/nextflow.config
Oct-22 16:05:17.855 [main] DEBUG nextflow.config.ConfigBuilder - Parsing config file: /mnt/sdd2/tsrnasearch_original/tsRNAsearch/nextflow.config
Oct-22 16:05:17.865 [main] DEBUG nextflow.config.ConfigBuilder - Applying config profile: `standard`
Oct-22 16:05:17.940 [main] DEBUG nextflow.plugin.PluginsFacade - Setting up plugin manager > mode=prod; plugins-dir=/home/sharada/.nextflow/plugins
Oct-22 16:05:17.942 [main] DEBUG nextflow.plugin.PluginsFacade - Plugins default=[]
Oct-22 16:05:17.954 [main] INFO  org.pf4j.DefaultPluginStatusProvider - Enabled plugins: []
Oct-22 16:05:17.956 [main] INFO  org.pf4j.DefaultPluginStatusProvider - Disabled plugins: []
Oct-22 16:05:17.960 [main] INFO  org.pf4j.DefaultPluginManager - PF4J version 3.4.1 in 'deployment' mode
Oct-22 16:05:17.972 [main] INFO  org.pf4j.AbstractPluginManager - No plugins
Oct-22 16:05:18.036 [main] DEBUG nextflow.Session - Session uuid: f63781fe-bbbe-4ed9-bf49-3dea29f63f16
Oct-22 16:05:18.036 [main] DEBUG nextflow.Session - Run name: sad_stonebraker
Oct-22 16:05:18.037 [main] DEBUG nextflow.Session - Executor pool size: 28
Oct-22 16:05:18.062 [main] DEBUG nextflow.cli.CmdRun - 
  Version: 21.10.6 build 5660
  Created: 21-12-2021 16:55 UTC (16:55 IST)
  System: Linux 5.4.0-150-generic
  Runtime: Groovy 3.0.9 on OpenJDK 64-Bit Server VM 11.0.1+13-LTS
  Encoding: UTF-8 (UTF-8)
  Process: 5830@sharada [127.0.1.1]
  CPUs: 28 - Mem: 187.4 GB (6.6 GB) - Swap: 2 GB (2 GB)
Oct-22 16:05:18.091 [main] DEBUG nextflow.Session - Work-dir: /mnt/sdd2/data/Utrecht/T1_vs_T2_orig/work [fuseblk]
Oct-22 16:05:18.117 [main] DEBUG nextflow.executor.ExecutorFactory - Extension executors providers=[]
Oct-22 16:05:18.130 [main] DEBUG nextflow.Session - Observer factory: DefaultObserverFactory
Oct-22 16:05:18.161 [main] DEBUG nextflow.util.CustomThreadPool - Creating default thread pool > poolSize: 29; maxThreads: 1000
Oct-22 16:05:19.453 [main] DEBUG nextflow.Session - Session start invoked
Oct-22 16:05:20.032 [main] DEBUG nextflow.script.ScriptRunner - > Launching execution
Oct-22 16:05:21.905 [main] DEBUG nextflow.executor.ExecutorFactory - << taskConfig executor: null
Oct-22 16:05:21.906 [main] DEBUG nextflow.executor.ExecutorFactory - >> processorType: 'local'
Oct-22 16:05:21.911 [main] DEBUG nextflow.executor.Executor - [warm up] executor > local
Oct-22 16:05:21.918 [main] DEBUG n.processor.LocalPollingMonitor - Creating local task monitor for executor 'local' > cpus=28; memory=187.4 GB; capacity=28; pollInterval=100ms; dumpInterval=5m
Oct-22 16:05:21.948 [main] DEBUG nextflow.util.CustomThreadPool - Creating default thread pool > poolSize: 29; maxThreads: 1000
Oct-22 16:05:22.018 [main] DEBUG nextflow.executor.ExecutorFactory - << taskConfig executor: null
Oct-22 16:05:22.018 [main] DEBUG nextflow.executor.ExecutorFactory - >> processorType: 'local'
Oct-22 16:05:22.025 [main] DEBUG nextflow.executor.ExecutorFactory - << taskConfig executor: null
Oct-22 16:05:22.025 [main] DEBUG nextflow.executor.ExecutorFactory - >> processorType: 'local'
Oct-22 16:05:22.035 [main] DEBUG nextflow.script.ProcessConfig - Config settings `withLabel:big_mem` matches labels `big_mem` for process with name MAKE_STAR_DB
Oct-22 16:05:22.037 [main] DEBUG nextflow.executor.ExecutorFactory - << taskConfig executor: null
Oct-22 16:05:22.037 [main] DEBUG nextflow.executor.ExecutorFactory - >> processorType: 'local'
Oct-22 16:05:22.044 [main] DEBUG nextflow.executor.ExecutorFactory - << taskConfig executor: null
Oct-22 16:05:22.044 [main] DEBUG nextflow.executor.ExecutorFactory - >> processorType: 'local'
Oct-22 16:05:22.050 [main] DEBUG nextflow.executor.ExecutorFactory - << taskConfig executor: null
Oct-22 16:05:22.050 [main] DEBUG nextflow.executor.ExecutorFactory - >> processorType: 'local'
Oct-22 16:05:22.055 [main] DEBUG nextflow.executor.ExecutorFactory - << taskConfig executor: null
Oct-22 16:05:22.055 [main] DEBUG nextflow.executor.ExecutorFactory - >> processorType: 'local'
Oct-22 16:05:22.060 [main] DEBUG nextflow.executor.ExecutorFactory - << taskConfig executor: null
Oct-22 16:05:22.061 [main] DEBUG nextflow.executor.ExecutorFactory - >> processorType: 'local'
Oct-22 16:05:22.067 [main] DEBUG nextflow.executor.ExecutorFactory - << taskConfig executor: null
Oct-22 16:05:22.067 [main] DEBUG nextflow.executor.ExecutorFactory - >> processorType: 'local'
Oct-22 16:05:22.072 [main] DEBUG nextflow.executor.ExecutorFactory - << taskConfig executor: null
Oct-22 16:05:22.072 [main] DEBUG nextflow.executor.ExecutorFactory - >> processorType: 'local'
Oct-22 16:05:22.109 [main] DEBUG nextflow.executor.ExecutorFactory - << taskConfig executor: null
Oct-22 16:05:22.110 [main] DEBUG nextflow.executor.ExecutorFactory - >> processorType: 'local'
Oct-22 16:05:22.119 [main] DEBUG nextflow.executor.ExecutorFactory - << taskConfig executor: null
Oct-22 16:05:22.119 [main] DEBUG nextflow.executor.ExecutorFactory - >> processorType: 'local'
Oct-22 16:05:22.124 [main] DEBUG nextflow.executor.ExecutorFactory - << taskConfig executor: null
Oct-22 16:05:22.124 [main] DEBUG nextflow.executor.ExecutorFactory - >> processorType: 'local'
Oct-22 16:05:22.128 [main] DEBUG nextflow.executor.ExecutorFactory - << taskConfig executor: null
Oct-22 16:05:22.128 [main] DEBUG nextflow.executor.ExecutorFactory - >> processorType: 'local'
Oct-22 16:05:22.137 [main] DEBUG nextflow.executor.ExecutorFactory - << taskConfig executor: null
Oct-22 16:05:22.137 [main] DEBUG nextflow.executor.ExecutorFactory - >> processorType: 'local'
Oct-22 16:05:22.146 [main] DEBUG nextflow.executor.ExecutorFactory - << taskConfig executor: null
Oct-22 16:05:22.146 [main] DEBUG nextflow.executor.ExecutorFactory - >> processorType: 'local'
Oct-22 16:05:22.155 [main] DEBUG nextflow.executor.ExecutorFactory - << taskConfig executor: null
Oct-22 16:05:22.155 [main] DEBUG nextflow.executor.ExecutorFactory - >> processorType: 'local'
Oct-22 16:05:22.162 [main] DEBUG nextflow.executor.ExecutorFactory - << taskConfig executor: null
Oct-22 16:05:22.162 [main] DEBUG nextflow.executor.ExecutorFactory - >> processorType: 'local'
Oct-22 16:05:22.167 [main] DEBUG nextflow.executor.ExecutorFactory - << taskConfig executor: null
Oct-22 16:05:22.167 [main] DEBUG nextflow.executor.ExecutorFactory - >> processorType: 'local'
Oct-22 16:05:22.170 [main] DEBUG nextflow.executor.ExecutorFactory - << taskConfig executor: null
Oct-22 16:05:22.171 [main] DEBUG nextflow.executor.ExecutorFactory - >> processorType: 'local'
Oct-22 16:05:22.174 [main] DEBUG nextflow.executor.ExecutorFactory - << taskConfig executor: null
Oct-22 16:05:22.174 [main] DEBUG nextflow.executor.ExecutorFactory - >> processorType: 'local'
Oct-22 16:05:22.180 [main] DEBUG nextflow.executor.ExecutorFactory - << taskConfig executor: null
Oct-22 16:05:22.180 [main] DEBUG nextflow.executor.ExecutorFactory - >> processorType: 'local'
Oct-22 16:05:22.185 [main] DEBUG nextflow.executor.ExecutorFactory - << taskConfig executor: null
Oct-22 16:05:22.185 [main] DEBUG nextflow.executor.ExecutorFactory - >> processorType: 'local'
Oct-22 16:05:22.191 [main] DEBUG nextflow.executor.ExecutorFactory - << taskConfig executor: null
Oct-22 16:05:22.192 [main] DEBUG nextflow.executor.ExecutorFactory - >> processorType: 'local'
Oct-22 16:05:22.195 [main] DEBUG nextflow.executor.ExecutorFactory - << taskConfig executor: null
Oct-22 16:05:22.195 [main] DEBUG nextflow.executor.ExecutorFactory - >> processorType: 'local'
Oct-22 16:05:22.199 [main] DEBUG nextflow.executor.ExecutorFactory - << taskConfig executor: null
Oct-22 16:05:22.199 [main] DEBUG nextflow.executor.ExecutorFactory - >> processorType: 'local'
Oct-22 16:05:22.203 [main] DEBUG nextflow.executor.ExecutorFactory - << taskConfig executor: null
Oct-22 16:05:22.203 [main] DEBUG nextflow.executor.ExecutorFactory - >> processorType: 'local'
Oct-22 16:05:22.206 [main] DEBUG nextflow.executor.ExecutorFactory - << taskConfig executor: null
Oct-22 16:05:22.207 [main] DEBUG nextflow.executor.ExecutorFactory - >> processorType: 'local'
Oct-22 16:05:22.210 [main] DEBUG nextflow.executor.ExecutorFactory - << taskConfig executor: null
Oct-22 16:05:22.210 [main] DEBUG nextflow.executor.ExecutorFactory - >> processorType: 'local'
Oct-22 16:05:22.213 [main] DEBUG nextflow.executor.ExecutorFactory - << taskConfig executor: null
Oct-22 16:05:22.214 [main] DEBUG nextflow.executor.ExecutorFactory - >> processorType: 'local'
Oct-22 16:05:22.218 [main] DEBUG nextflow.executor.ExecutorFactory - << taskConfig executor: null
Oct-22 16:05:22.219 [main] DEBUG nextflow.executor.ExecutorFactory - >> processorType: 'local'
Oct-22 16:05:22.222 [main] DEBUG nextflow.executor.ExecutorFactory - << taskConfig executor: null
Oct-22 16:05:22.222 [main] DEBUG nextflow.executor.ExecutorFactory - >> processorType: 'local'
Oct-22 16:05:22.225 [main] DEBUG nextflow.executor.ExecutorFactory - << taskConfig executor: null
Oct-22 16:05:22.225 [main] DEBUG nextflow.executor.ExecutorFactory - >> processorType: 'local'
Oct-22 16:05:22.228 [main] DEBUG nextflow.executor.ExecutorFactory - << taskConfig executor: null
Oct-22 16:05:22.229 [main] DEBUG nextflow.executor.ExecutorFactory - >> processorType: 'local'
Oct-22 16:05:22.233 [main] DEBUG nextflow.executor.ExecutorFactory - << taskConfig executor: null
Oct-22 16:05:22.233 [main] DEBUG nextflow.executor.ExecutorFactory - >> processorType: 'local'
Oct-22 16:05:22.238 [main] DEBUG nextflow.executor.ExecutorFactory - << taskConfig executor: null
Oct-22 16:05:22.238 [main] DEBUG nextflow.executor.ExecutorFactory - >> processorType: 'local'
Oct-22 16:05:22.241 [main] DEBUG nextflow.executor.ExecutorFactory - << taskConfig executor: null
Oct-22 16:05:22.241 [main] DEBUG nextflow.executor.ExecutorFactory - >> processorType: 'local'
Oct-22 16:05:22.244 [main] DEBUG nextflow.executor.ExecutorFactory - << taskConfig executor: null
Oct-22 16:05:22.244 [main] DEBUG nextflow.executor.ExecutorFactory - >> processorType: 'local'
Oct-22 16:05:22.248 [main] DEBUG nextflow.executor.ExecutorFactory - << taskConfig executor: null
Oct-22 16:05:22.248 [main] DEBUG nextflow.executor.ExecutorFactory - >> processorType: 'local'
Oct-22 16:05:22.252 [main] DEBUG nextflow.executor.ExecutorFactory - << taskConfig executor: null
Oct-22 16:05:22.252 [main] DEBUG nextflow.executor.ExecutorFactory - >> processorType: 'local'
Oct-22 16:05:22.256 [main] DEBUG nextflow.executor.ExecutorFactory - << taskConfig executor: null
Oct-22 16:05:22.256 [main] DEBUG nextflow.executor.ExecutorFactory - >> processorType: 'local'
Oct-22 16:05:22.264 [main] DEBUG nextflow.Session - Workflow process names [dsl2]: FEATURE_COUNT_TRNA, STACKED_BARPLOTS, FEATURE_COUNT_NCRNA, GENERATE_MULTIMAPPER_TRNA_DEPTH_FILES, BARPLOTS, MAKE_STAR_DB, GENERATE_RESULTS_PDF_GROUPS, PLOT_TRNA_ALL_PLOTS, PLOT_TRNAS, BAM_SPLIT, BAM_COLLAPSE, GENERATE_COUNT_DATAFRAME, PLOT_ALL_NCRNAS, GENERATE_DEPTHFILE_STATS, ORGANISE_RESULTS_GROUPS, RESULTS_TABLE, SUM_COUNTS, GENERATE_TRNA_DEPTH_FILES, ORGANISE_RESULTS, PUBLISH_FILES, COMBINE_DEPTHFILES, TRIM_READS, PREPARE_TRNA_GTF, DISTRIBUTION_SCORE, PREDICT_TSRNA_TYPE, DATA_TRANSFORMATIONS, PREPARE_NCRNA_GTF, PREDICT_TSRNA_TYPE_GROUPS, PLOT_NCRNAS, COUNTS_TO_COLLAPSED_COUNTS, DESEQ2, VENN_DIAGRAM, COMBINED_SCORE, ADD_EMPTY_COUNTS, PLOT_NCRNA_ALL_PLOTS, GENERATE_RESULTS_PDF, SLOPE_SCORE, PLOT_TRNA_ALL_DEPTH_PLOTS, RAW_COUNTS_TO_NORM_COUNTS, PLOT_TSRNA_LENGTHS, RAW_COUNTS_TO_PROPORTIONS, STAR_ALIGN, FISHERS_METHOD, CLEAVAGE_SCORE, PLOT_TRNA_ALIGNMENT_LENGTH, GENERATE_NCRNA_DEPTH_FILES
Oct-22 16:05:22.265 [main] DEBUG nextflow.Session - Ignite dataflow network (42)
Oct-22 16:05:22.271 [main] DEBUG nextflow.processor.TaskProcessor - Starting process > PREPARE_TRNA_GTF
Oct-22 16:05:22.272 [main] DEBUG nextflow.processor.TaskProcessor - Starting process > PREPARE_NCRNA_GTF
Oct-22 16:05:22.273 [main] DEBUG nextflow.processor.TaskProcessor - Starting process > TRIM_READS
Oct-22 16:05:22.274 [main] DEBUG nextflow.processor.TaskProcessor - Starting process > MAKE_STAR_DB
Oct-22 16:05:22.274 [main] DEBUG nextflow.processor.TaskProcessor - Starting process > STAR_ALIGN
Oct-22 16:05:22.275 [main] DEBUG nextflow.processor.TaskProcessor - Starting process > BAM_COLLAPSE
Oct-22 16:05:22.276 [main] DEBUG nextflow.processor.TaskProcessor - Starting process > ADD_EMPTY_COUNTS
Oct-22 16:05:22.279 [main] DEBUG nextflow.processor.TaskProcessor - Starting process > BAM_SPLIT
Oct-22 16:05:22.280 [main] DEBUG nextflow.processor.TaskProcessor - Starting process > FEATURE_COUNT_TRNA
Oct-22 16:05:22.283 [main] DEBUG nextflow.processor.TaskProcessor - Starting process > FEATURE_COUNT_NCRNA
Oct-22 16:05:22.285 [main] DEBUG nextflow.processor.TaskProcessor - Starting process > SUM_COUNTS
Oct-22 16:05:22.286 [main] DEBUG nextflow.processor.TaskProcessor - Starting process > GENERATE_TRNA_DEPTH_FILES
Oct-22 16:05:22.287 [main] DEBUG nextflow.processor.TaskProcessor - Starting process > GENERATE_MULTIMAPPER_TRNA_DEPTH_FILES
Oct-22 16:05:22.287 [main] DEBUG nextflow.processor.TaskProcessor - Starting process > GENERATE_NCRNA_DEPTH_FILES
Oct-22 16:05:22.288 [main] DEBUG nextflow.processor.TaskProcessor - Starting process > GENERATE_DEPTHFILE_STATS
Oct-22 16:05:22.289 [main] DEBUG nextflow.processor.TaskProcessor - Starting process > RAW_COUNTS_TO_PROPORTIONS
Oct-22 16:05:22.290 [main] DEBUG nextflow.processor.TaskProcessor - Starting process > RAW_COUNTS_TO_NORM_COUNTS
Oct-22 16:05:22.290 [main] DEBUG nextflow.processor.TaskProcessor - Starting process > COUNTS_TO_COLLAPSED_COUNTS
Oct-22 16:05:22.291 [main] DEBUG nextflow.processor.TaskProcessor - Starting process > PREDICT_TSRNA_TYPE
Oct-22 16:05:22.291 [main] DEBUG nextflow.processor.TaskProcessor - Starting process > PLOT_TRNA_ALIGNMENT_LENGTH
Oct-22 16:05:22.292 [main] DEBUG nextflow.processor.TaskProcessor - Starting process > PLOT_TRNA_ALL_PLOTS
Oct-22 16:05:22.293 [main] DEBUG nextflow.processor.TaskProcessor - Starting process > GENERATE_RESULTS_PDF
Oct-22 16:05:22.293 [main] DEBUG nextflow.processor.TaskProcessor - Starting process > DESEQ2
Oct-22 16:05:22.293 [main] DEBUG nextflow.processor.TaskProcessor - Starting process > DATA_TRANSFORMATIONS
Oct-22 16:05:22.294 [main] DEBUG nextflow.processor.TaskProcessor - Starting process > DISTRIBUTION_SCORE
Oct-22 16:05:22.294 [main] DEBUG nextflow.processor.TaskProcessor - Starting process > SLOPE_SCORE
Oct-22 16:05:22.294 [main] DEBUG nextflow.processor.TaskProcessor - Starting process > CLEAVAGE_SCORE
Oct-22 16:05:22.294 [main] DEBUG nextflow.processor.TaskProcessor - Starting process > FISHERS_METHOD
Oct-22 16:05:22.294 [main] DEBUG nextflow.processor.TaskProcessor - Starting process > RESULTS_TABLE
Oct-22 16:05:22.294 [main] DEBUG nextflow.processor.TaskProcessor - Starting process > COMBINED_SCORE
Oct-22 16:05:22.294 [main] DEBUG nextflow.processor.TaskProcessor - Starting process > PLOT_TSRNA_LENGTHS
Oct-22 16:05:22.294 [main] DEBUG nextflow.processor.TaskProcessor - Starting process > PLOT_TRNAS
Oct-22 16:05:22.295 [main] DEBUG nextflow.processor.TaskProcessor - Starting process > PLOT_NCRNAS
Oct-22 16:05:22.295 [main] DEBUG nextflow.processor.TaskProcessor - Starting process > VENN_DIAGRAM
Oct-22 16:05:22.295 [main] DEBUG nextflow.processor.TaskProcessor - Starting process > GENERATE_COUNT_DATAFRAME
Oct-22 16:05:22.295 [main] DEBUG nextflow.processor.TaskProcessor - Starting process > STACKED_BARPLOTS
Oct-22 16:05:22.295 [main] DEBUG nextflow.processor.TaskProcessor - Starting process > BARPLOTS
Oct-22 16:05:22.295 [main] DEBUG nextflow.processor.TaskProcessor - Starting process > PREDICT_TSRNA_TYPE_GROUPS
Oct-22 16:05:22.295 [main] DEBUG nextflow.processor.TaskProcessor - Starting process > GENERATE_RESULTS_PDF_GROUPS
Oct-22 16:05:22.295 [main] DEBUG nextflow.processor.TaskProcessor - Starting process > ORGANISE_RESULTS_GROUPS
Oct-22 16:05:22.296 [main] DEBUG nextflow.processor.TaskProcessor - Starting process > PUBLISH_FILES
Oct-22 16:05:22.296 [main] DEBUG nextflow.script.ScriptRunner - > Await termination 
Oct-22 16:05:22.296 [main] DEBUG nextflow.Session - Session await
Oct-22 16:05:22.296 [PathVisitor-1] DEBUG nextflow.file.PathVisitor - files for syntax: glob; folder: data/; pattern: *.fastq.gz; options: [:]
Oct-22 16:05:22.332 [PathVisitor-2] DEBUG nextflow.file.PathVisitor - files for syntax: glob; folder: data/; pattern: *.fq.gz; options: [:]
Oct-22 16:05:22.577 [Task submitter] DEBUG nextflow.executor.LocalTaskHandler - Launch cmd line: /bin/bash -ue .command.run
Oct-22 16:05:22.587 [Task submitter] INFO  nextflow.Session - [f1/f10cec] Submitted process > TRIM_READS (3)
Oct-22 16:05:22.601 [Task submitter] DEBUG nextflow.executor.LocalTaskHandler - Launch cmd line: /bin/bash -ue .command.run
Oct-22 16:05:22.602 [Task submitter] INFO  nextflow.Session - [28/4ef973] Submitted process > TRIM_READS (13)
Oct-22 16:05:22.606 [Task submitter] DEBUG nextflow.executor.LocalTaskHandler - Launch cmd line: /bin/bash -ue .command.run
Oct-22 16:05:22.606 [Task submitter] INFO  nextflow.Session - [bc/561b83] Submitted process > TRIM_READS (22)
Oct-22 16:05:22.611 [Task submitter] DEBUG nextflow.executor.LocalTaskHandler - Launch cmd line: /bin/bash -ue .command.run
Oct-22 16:05:22.612 [Task submitter] INFO  nextflow.Session - [cb/58dff3] Submitted process > TRIM_READS (4)
Oct-22 16:05:22.616 [Task submitter] DEBUG nextflow.executor.LocalTaskHandler - Launch cmd line: /bin/bash -ue .command.run
Oct-22 16:05:22.616 [Task submitter] INFO  nextflow.Session - [51/37f372] Submitted process > TRIM_READS (27)
Oct-22 16:05:22.622 [Task submitter] DEBUG nextflow.executor.LocalTaskHandler - Launch cmd line: /bin/bash -ue .command.run
Oct-22 16:05:22.622 [Task submitter] INFO  nextflow.Session - [24/dff39b] Submitted process > TRIM_READS (2)
Oct-22 16:05:22.630 [Task submitter] DEBUG nextflow.executor.LocalTaskHandler - Launch cmd line: /bin/bash -ue .command.run
Oct-22 16:05:22.631 [Task submitter] INFO  nextflow.Session - [2c/46469c] Submitted process > TRIM_READS (21)
Oct-22 16:05:22.637 [Task submitter] DEBUG nextflow.executor.LocalTaskHandler - Launch cmd line: /bin/bash -ue .command.run
Oct-22 16:05:22.637 [Task submitter] INFO  nextflow.Session - [11/23f66d] Submitted process > TRIM_READS (26)
Oct-22 16:05:22.641 [Task submitter] DEBUG nextflow.executor.LocalTaskHandler - Launch cmd line: /bin/bash -ue .command.run
Oct-22 16:05:22.643 [Task submitter] INFO  nextflow.Session - [da/c0debd] Submitted process > TRIM_READS (14)
Oct-22 16:05:22.647 [Task submitter] DEBUG nextflow.executor.LocalTaskHandler - Launch cmd line: /bin/bash -ue .command.run
Oct-22 16:05:22.647 [Task submitter] INFO  nextflow.Session - [95/10e031] Submitted process > TRIM_READS (20)
Oct-22 16:05:22.652 [Task submitter] DEBUG nextflow.executor.LocalTaskHandler - Launch cmd line: /bin/bash -ue .command.run
Oct-22 16:05:22.656 [Task submitter] INFO  nextflow.Session - [50/6fecca] Submitted process > TRIM_READS (16)
Oct-22 16:05:22.660 [Task submitter] DEBUG nextflow.executor.LocalTaskHandler - Launch cmd line: /bin/bash -ue .command.run
Oct-22 16:05:22.664 [Task submitter] INFO  nextflow.Session - [fb/352993] Submitted process > TRIM_READS (5)
Oct-22 16:05:22.669 [Task submitter] DEBUG nextflow.executor.LocalTaskHandler - Launch cmd line: /bin/bash -ue .command.run
Oct-22 16:05:22.672 [Task submitter] INFO  nextflow.Session - [da/2553e3] Submitted process > TRIM_READS (23)
Oct-22 16:05:22.676 [Task submitter] DEBUG nextflow.executor.LocalTaskHandler - Launch cmd line: /bin/bash -ue .command.run
Oct-22 16:05:22.678 [Task submitter] INFO  nextflow.Session - [2e/9b2fd7] Submitted process > TRIM_READS (1)
Oct-22 16:05:22.682 [Task submitter] DEBUG nextflow.executor.LocalTaskHandler - Launch cmd line: /bin/bash -ue .command.run
Oct-22 16:05:22.683 [Task submitter] INFO  nextflow.Session - [9b/3f8a9c] Submitted process > TRIM_READS (6)
Oct-22 16:05:22.688 [Task submitter] DEBUG nextflow.executor.LocalTaskHandler - Launch cmd line: /bin/bash -ue .command.run
Oct-22 16:05:22.689 [Task submitter] INFO  nextflow.Session - [10/7744c3] Submitted process > TRIM_READS (7)
Oct-22 16:05:22.695 [Task submitter] DEBUG nextflow.executor.LocalTaskHandler - Launch cmd line: /bin/bash -ue .command.run
Oct-22 16:05:22.695 [Task submitter] INFO  nextflow.Session - [3e/b99904] Submitted process > TRIM_READS (11)
Oct-22 16:05:22.699 [Task submitter] DEBUG nextflow.executor.LocalTaskHandler - Launch cmd line: /bin/bash -ue .command.run
Oct-22 16:05:22.700 [Task submitter] INFO  nextflow.Session - [5e/7acde2] Submitted process > TRIM_READS (9)
Oct-22 16:05:22.703 [Task submitter] DEBUG nextflow.executor.LocalTaskHandler - Launch cmd line: /bin/bash -ue .command.run
Oct-22 16:05:22.704 [Task submitter] INFO  nextflow.Session - [d5/ff0672] Submitted process > TRIM_READS (25)
Oct-22 16:05:22.708 [Task submitter] DEBUG nextflow.executor.LocalTaskHandler - Launch cmd line: /bin/bash -ue .command.run
Oct-22 16:05:22.710 [Task submitter] INFO  nextflow.Session - [ac/d3884c] Submitted process > TRIM_READS (10)
Oct-22 16:05:22.713 [Task submitter] DEBUG nextflow.executor.LocalTaskHandler - Launch cmd line: /bin/bash -ue .command.run
Oct-22 16:05:22.714 [Task submitter] INFO  nextflow.Session - [87/051e27] Submitted process > PREPARE_TRNA_GTF
Oct-22 16:05:22.718 [Task submitter] DEBUG nextflow.executor.LocalTaskHandler - Launch cmd line: /bin/bash -ue .command.run
Oct-22 16:05:22.719 [Task submitter] INFO  nextflow.Session - [8e/010d70] Submitted process > TRIM_READS (17)
Oct-22 16:05:22.726 [Task submitter] DEBUG nextflow.executor.LocalTaskHandler - Launch cmd line: /bin/bash -ue .command.run
Oct-22 16:05:22.727 [Task submitter] INFO  nextflow.Session - [40/1568e4] Submitted process > TRIM_READS (12)
Oct-22 16:05:22.731 [Task submitter] DEBUG nextflow.executor.LocalTaskHandler - Launch cmd line: /bin/bash -ue .command.run
Oct-22 16:05:22.732 [Task submitter] INFO  nextflow.Session - [9f/64fa4b] Submitted process > PREPARE_NCRNA_GTF
Oct-22 16:05:22.737 [Task submitter] DEBUG nextflow.executor.LocalTaskHandler - Launch cmd line: /bin/bash -ue .command.run
Oct-22 16:05:22.739 [Task submitter] INFO  nextflow.Session - [2d/648ab1] Submitted process > TRIM_READS (19)
Oct-22 16:05:22.747 [Task submitter] DEBUG nextflow.executor.LocalTaskHandler - Launch cmd line: /bin/bash -ue .command.run
Oct-22 16:05:22.748 [Task submitter] INFO  nextflow.Session - [61/7a09b5] Submitted process > TRIM_READS (24)
Oct-22 16:05:22.757 [Task submitter] DEBUG nextflow.executor.LocalTaskHandler - Launch cmd line: /bin/bash -ue .command.run
Oct-22 16:05:22.757 [Task submitter] INFO  nextflow.Session - [ff/5856f1] Submitted process > TRIM_READS (18)
Oct-22 16:05:22.762 [Task submitter] DEBUG nextflow.executor.LocalTaskHandler - Launch cmd line: /bin/bash -ue .command.run
Oct-22 16:05:22.763 [Task submitter] INFO  nextflow.Session - [35/214ef7] Submitted process > TRIM_READS (8)
Oct-22 16:05:22.815 [Task monitor] DEBUG n.processor.TaskPollingMonitor - Task completed > TaskHandler[id: 1; name: PREPARE_TRNA_GTF; status: COMPLETED; exit: 0; error: -; workDir: /mnt/sdd2/data/Utrecht/T1_vs_T2_orig/work/87/051e272df93f5a670e1d9cf24e9028]
Oct-22 16:05:22.818 [Task submitter] DEBUG nextflow.executor.LocalTaskHandler - Launch cmd line: /bin/bash -ue .command.run
Oct-22 16:05:22.818 [Task submitter] INFO  nextflow.Session - [e6/0755cf] Submitted process > TRIM_READS (28)
Oct-22 16:05:22.834 [Task monitor] DEBUG n.processor.TaskPollingMonitor - Task completed > TaskHandler[id: 3; name: PREPARE_NCRNA_GTF; status: COMPLETED; exit: 0; error: -; workDir: /mnt/sdd2/data/Utrecht/T1_vs_T2_orig/work/9f/64fa4b1f851676822818fc8a8cdc13]
Oct-22 16:05:22.838 [Task submitter] DEBUG nextflow.executor.LocalTaskHandler - Launch cmd line: /bin/bash -ue .command.run
Oct-22 16:05:22.838 [Task submitter] INFO  nextflow.Session - [78/a4c32c] Submitted process > TRIM_READS (15)
Oct-22 16:08:48.001 [Task monitor] DEBUG n.processor.TaskPollingMonitor - Task completed > TaskHandler[id: 15; name: TRIM_READS (12); status: COMPLETED; exit: 0; error: -; workDir: /mnt/sdd2/data/Utrecht/T1_vs_T2_orig/work/40/1568e44765b98443d30f86f1863b85]
Oct-22 16:08:48.006 [Task submitter] DEBUG nextflow.executor.LocalTaskHandler - Launch cmd line: /bin/bash -ue .command.run
Oct-22 16:08:48.006 [Task submitter] INFO  nextflow.Session - [0b/2c91be] Submitted process > TRIM_READS (29)
Oct-22 16:10:21.647 [Task monitor] DEBUG n.processor.TaskPollingMonitor - Task completed > TaskHandler[id: 5; name: TRIM_READS (2); status: COMPLETED; exit: 0; error: -; workDir: /mnt/sdd2/data/Utrecht/T1_vs_T2_orig/work/24/dff39b68ecfb6e4e278fb89384f4b7]
Oct-22 16:10:21.650 [Task submitter] DEBUG nextflow.executor.LocalTaskHandler - Launch cmd line: /bin/bash -ue .command.run
Oct-22 16:10:21.651 [Task submitter] INFO  nextflow.Session - [c8/a70691] Submitted process > TRIM_READS (30)
Oct-22 16:10:22.051 [Task monitor] DEBUG n.processor.TaskPollingMonitor - !! executor local > tasks to be completed: 28 -- submitted tasks are shown below
~> TaskHandler[id: 6; name: TRIM_READS (3); status: RUNNING; exit: -; error: -; workDir: /mnt/sdd2/data/Utrecht/T1_vs_T2_orig/work/f1/f10cec1ef75381b76e3b17f3dfa18d]
~> TaskHandler[id: 16; name: TRIM_READS (13); status: RUNNING; exit: -; error: -; workDir: /mnt/sdd2/data/Utrecht/T1_vs_T2_orig/work/28/4ef9736afa0538362bab8381e564dd]
~> TaskHandler[id: 25; name: TRIM_READS (22); status: RUNNING; exit: -; error: -; workDir: /mnt/sdd2/data/Utrecht/T1_vs_T2_orig/work/bc/561b83157c5e17962dcf6001ff9e70]
~> TaskHandler[id: 7; name: TRIM_READS (4); status: RUNNING; exit: -; error: -; workDir: /mnt/sdd2/data/Utrecht/T1_vs_T2_orig/work/cb/58dff3bd82aa1726fec1e81b02fe46]
~> TaskHandler[id: 30; name: TRIM_READS (27); status: RUNNING; exit: -; error: -; workDir: /mnt/sdd2/data/Utrecht/T1_vs_T2_orig/work/51/37f3721e316fcb102f7e8e2b482a27]
~> TaskHandler[id: 24; name: TRIM_READS (21); status: RUNNING; exit: -; error: -; workDir: /mnt/sdd2/data/Utrecht/T1_vs_T2_orig/work/2c/46469c625516aeb2e70204a9963bb5]
~> TaskHandler[id: 29; name: TRIM_READS (26); status: RUNNING; exit: -; error: -; workDir: /mnt/sdd2/data/Utrecht/T1_vs_T2_orig/work/11/23f66d31988964c825b5394a86f928]
~> TaskHandler[id: 17; name: TRIM_READS (14); status: RUNNING; exit: -; error: -; workDir: /mnt/sdd2/data/Utrecht/T1_vs_T2_orig/work/da/c0debde3fcf1ed209bc49fc85212ef]
~> TaskHandler[id: 23; name: TRIM_READS (20); status: RUNNING; exit: -; error: -; workDir: /mnt/sdd2/data/Utrecht/T1_vs_T2_orig/work/95/10e031f377c9559f46be470d5e630c]
~> TaskHandler[id: 19; name: TRIM_READS (16); status: RUNNING; exit: -; error: -; workDir: /mnt/sdd2/data/Utrecht/T1_vs_T2_orig/work/50/6fecca624033c05e8a830ae32f29b9]
.. remaining tasks omitted.
Oct-22 16:10:23.653 [Task submitter] DEBUG n.processor.TaskPollingMonitor - %% executor local > tasks in the submission queue: 47 -- tasks to be submitted are shown below
~> TaskHandler[id: 2; name: MAKE_STAR_DB; status: NEW; exit: -; error: -; workDir: /mnt/sdd2/data/Utrecht/T1_vs_T2_orig/work/68/3edde5b0b7d089b6dfe948ee468bff]
~> TaskHandler[id: 34; name: TRIM_READS (31); status: NEW; exit: -; error: -; workDir: /mnt/sdd2/data/Utrecht/T1_vs_T2_orig/work/e8/d4283e3b8e170c97a20482066d2769]
~> TaskHandler[id: 35; name: TRIM_READS (32); status: NEW; exit: -; error: -; workDir: /mnt/sdd2/data/Utrecht/T1_vs_T2_orig/work/ce/9e222f8f54f7e733090fc2054fa3f5]
~> TaskHandler[id: 36; name: TRIM_READS (33); status: NEW; exit: -; error: -; workDir: /mnt/sdd2/data/Utrecht/T1_vs_T2_orig/work/58/1fc2f89d9f039d9de2d1d78dc6cc27]
~> TaskHandler[id: 37; name: TRIM_READS (34); status: NEW; exit: -; error: -; workDir: /mnt/sdd2/data/Utrecht/T1_vs_T2_orig/work/6f/ff287da8b51633d845ec6d04d02143]
~> TaskHandler[id: 38; name: TRIM_READS (35); status: NEW; exit: -; error: -; workDir: /mnt/sdd2/data/Utrecht/T1_vs_T2_orig/work/ed/5e10ffd536427bc8129c9107cf8c2d]
~> TaskHandler[id: 39; name: TRIM_READS (36); status: NEW; exit: -; error: -; workDir: /mnt/sdd2/data/Utrecht/T1_vs_T2_orig/work/2c/e4a0c1f8080d9369e80425b158bbea]
~> TaskHandler[id: 40; name: TRIM_READS (37); status: NEW; exit: -; error: -; workDir: /mnt/sdd2/data/Utrecht/T1_vs_T2_orig/work/cf/b12451f189935c272ef9406bd85d4b]
~> TaskHandler[id: 41; name: TRIM_READS (38); status: NEW; exit: -; error: -; workDir: /mnt/sdd2/data/Utrecht/T1_vs_T2_orig/work/44/f20f14ce58ca9a87d53dd9af327fc2]
~> TaskHandler[id: 42; name: TRIM_READS (39); status: NEW; exit: -; error: -; workDir: /mnt/sdd2/data/Utrecht/T1_vs_T2_orig/work/15/83beb2e20f17017803d04db2f36c18]
.. remaining tasks omitted.
Oct-22 16:10:26.936 [Task monitor] DEBUG n.processor.TaskPollingMonitor - Task completed > TaskHandler[id: 7; name: TRIM_READS (4); status: COMPLETED; exit: 0; error: -; workDir: /mnt/sdd2/data/Utrecht/T1_vs_T2_orig/work/cb/58dff3bd82aa1726fec1e81b02fe46]
Oct-22 16:10:26.943 [Task submitter] DEBUG nextflow.executor.LocalTaskHandler - Launch cmd line: /bin/bash -ue .command.run
Oct-22 16:10:26.944 [Task submitter] INFO  nextflow.Session - [e8/d4283e] Submitted process > TRIM_READS (31)
Oct-22 16:10:27.641 [Task monitor] DEBUG n.processor.TaskPollingMonitor - Task completed > TaskHandler[id: 4; name: TRIM_READS (1); status: COMPLETED; exit: 0; error: -; workDir: /mnt/sdd2/data/Utrecht/T1_vs_T2_orig/work/2e/9b2fd77c7138fdfaa358c5d4457afb]
Oct-22 16:10:27.646 [Task submitter] DEBUG nextflow.executor.LocalTaskHandler - Launch cmd line: /bin/bash -ue .command.run
Oct-22 16:10:27.647 [Task submitter] INFO  nextflow.Session - [ce/9e222f] Submitted process > TRIM_READS (32)
Oct-22 16:10:34.096 [Task monitor] DEBUG n.processor.TaskPollingMonitor - Task completed > TaskHandler[id: 24; name: TRIM_READS (21); status: COMPLETED; exit: 0; error: -; workDir: /mnt/sdd2/data/Utrecht/T1_vs_T2_orig/work/2c/46469c625516aeb2e70204a9963bb5]
Oct-22 16:10:34.101 [Task submitter] DEBUG nextflow.executor.LocalTaskHandler - Launch cmd line: /bin/bash -ue .command.run
Oct-22 16:10:34.101 [Task submitter] INFO  nextflow.Session - [58/1fc2f8] Submitted process > TRIM_READS (33)
Oct-22 16:10:36.967 [Task monitor] DEBUG n.processor.TaskPollingMonitor - Task completed > TaskHandler[id: 23; name: TRIM_READS (20); status: COMPLETED; exit: 0; error: -; workDir: /mnt/sdd2/data/Utrecht/T1_vs_T2_orig/work/95/10e031f377c9559f46be470d5e630c]
Oct-22 16:10:36.972 [Task submitter] DEBUG nextflow.executor.LocalTaskHandler - Launch cmd line: /bin/bash -ue .command.run
Oct-22 16:10:36.972 [Task submitter] INFO  nextflow.Session - [6f/ff287d] Submitted process > TRIM_READS (34)
Oct-22 16:11:11.309 [Task monitor] DEBUG n.processor.TaskPollingMonitor - Task completed > TaskHandler[id: 20; name: TRIM_READS (17); status: COMPLETED; exit: 0; error: -; workDir: /mnt/sdd2/data/Utrecht/T1_vs_T2_orig/work/8e/010d70f1d584baaa939bd0e9793acf]
Oct-22 16:11:11.313 [Task submitter] DEBUG nextflow.executor.LocalTaskHandler - Launch cmd line: /bin/bash -ue .command.run
Oct-22 16:11:11.313 [Task submitter] INFO  nextflow.Session - [ed/5e10ff] Submitted process > TRIM_READS (35)
Oct-22 16:11:13.542 [Task monitor] DEBUG n.processor.TaskPollingMonitor - Task completed > TaskHandler[id: 30; name: TRIM_READS (27); status: COMPLETED; exit: 0; error: -; workDir: /mnt/sdd2/data/Utrecht/T1_vs_T2_orig/work/51/37f3721e316fcb102f7e8e2b482a27]
Oct-22 16:11:13.552 [Task submitter] DEBUG nextflow.executor.LocalTaskHandler - Launch cmd line: /bin/bash -ue .command.run
Oct-22 16:11:13.553 [Task submitter] INFO  nextflow.Session - [2c/e4a0c1] Submitted process > TRIM_READS (36)
Oct-22 16:11:34.760 [Task monitor] DEBUG n.processor.TaskPollingMonitor - Task completed > TaskHandler[id: 19; name: TRIM_READS (16); status: COMPLETED; exit: 0; error: -; workDir: /mnt/sdd2/data/Utrecht/T1_vs_T2_orig/work/50/6fecca624033c05e8a830ae32f29b9]
Oct-22 16:11:34.764 [Task submitter] DEBUG nextflow.executor.LocalTaskHandler - Launch cmd line: /bin/bash -ue .command.run
Oct-22 16:11:34.764 [Task submitter] INFO  nextflow.Session - [cf/b12451] Submitted process > TRIM_READS (37)
Oct-22 16:11:37.868 [Task monitor] DEBUG n.processor.TaskPollingMonitor - Task completed > TaskHandler[id: 14; name: TRIM_READS (11); status: COMPLETED; exit: 0; error: -; workDir: /mnt/sdd2/data/Utrecht/T1_vs_T2_orig/work/3e/b999040a4649cd85fd90fc1247f351]
Oct-22 16:11:37.871 [Task submitter] DEBUG nextflow.executor.LocalTaskHandler - Launch cmd line: /bin/bash -ue .command.run
Oct-22 16:11:37.876 [Task submitter] INFO  nextflow.Session - [44/f20f14] Submitted process > TRIM_READS (38)
Oct-22 16:11:40.850 [Task monitor] DEBUG n.processor.TaskPollingMonitor - Task completed > TaskHandler[id: 8; name: TRIM_READS (5); status: COMPLETED; exit: 0; error: -; workDir: /mnt/sdd2/data/Utrecht/T1_vs_T2_orig/work/fb/3529930790464ca2c15eb93648e960]
Oct-22 16:11:40.854 [Task submitter] DEBUG nextflow.executor.LocalTaskHandler - Launch cmd line: /bin/bash -ue .command.run
Oct-22 16:11:40.854 [Task submitter] INFO  nextflow.Session - [15/83beb2] Submitted process > TRIM_READS (39)
Oct-22 16:11:41.802 [Task monitor] DEBUG n.processor.TaskPollingMonitor - Task completed > TaskHandler[id: 18; name: TRIM_READS (15); status: COMPLETED; exit: 0; error: -; workDir: /mnt/sdd2/data/Utrecht/T1_vs_T2_orig/work/78/a4c32c34609806944024c707ba434b]
Oct-22 16:11:41.807 [Task submitter] DEBUG nextflow.executor.LocalTaskHandler - Launch cmd line: /bin/bash -ue .command.run
Oct-22 16:11:41.808 [Task submitter] INFO  nextflow.Session - [3a/4cf51d] Submitted process > TRIM_READS (40)
Oct-22 16:11:50.337 [Task monitor] DEBUG n.processor.TaskPollingMonitor - Task completed > TaskHandler[id: 6; name: TRIM_READS (3); status: COMPLETED; exit: 0; error: -; workDir: /mnt/sdd2/data/Utrecht/T1_vs_T2_orig/work/f1/f10cec1ef75381b76e3b17f3dfa18d]
Oct-22 16:11:50.345 [Task submitter] DEBUG nextflow.executor.LocalTaskHandler - Launch cmd line: /bin/bash -ue .command.run
Oct-22 16:11:50.345 [Task submitter] INFO  nextflow.Session - [97/ea90bf] Submitted process > TRIM_READS (41)
Oct-22 16:12:12.717 [Task monitor] DEBUG n.processor.TaskPollingMonitor - Task completed > TaskHandler[id: 26; name: TRIM_READS (23); status: COMPLETED; exit: 0; error: -; workDir: /mnt/sdd2/data/Utrecht/T1_vs_T2_orig/work/da/2553e30010fd6dc4744db9f622ae12]
Oct-22 16:12:12.720 [Task submitter] DEBUG nextflow.executor.LocalTaskHandler - Launch cmd line: /bin/bash -ue .command.run
Oct-22 16:12:12.729 [Task submitter] INFO  nextflow.Session - [79/32f4bc] Submitted process > TRIM_READS (42)
Oct-22 16:12:16.393 [Task monitor] DEBUG n.processor.TaskPollingMonitor - Task completed > TaskHandler[id: 21; name: TRIM_READS (18); status: COMPLETED; exit: 0; error: -; workDir: /mnt/sdd2/data/Utrecht/T1_vs_T2_orig/work/ff/5856f14cfd013cc94e5478cd8b0062]
Oct-22 16:12:16.396 [Task submitter] DEBUG nextflow.executor.LocalTaskHandler - Launch cmd line: /bin/bash -ue .command.run
Oct-22 16:12:16.397 [Task submitter] INFO  nextflow.Session - [f3/a18910] Submitted process > TRIM_READS (43)
Oct-22 16:12:28.748 [Task monitor] DEBUG n.processor.TaskPollingMonitor - Task completed > TaskHandler[id: 16; name: TRIM_READS (13); status: COMPLETED; exit: 0; error: -; workDir: /mnt/sdd2/data/Utrecht/T1_vs_T2_orig/work/28/4ef9736afa0538362bab8381e564dd]
Oct-22 16:12:28.753 [Task submitter] DEBUG nextflow.executor.LocalTaskHandler - Launch cmd line: /bin/bash -ue .command.run
Oct-22 16:12:28.754 [Task submitter] INFO  nextflow.Session - [f6/f0933e] Submitted process > TRIM_READS (45)
Oct-22 16:12:29.138 [Task monitor] DEBUG n.processor.TaskPollingMonitor - Task completed > TaskHandler[id: 12; name: TRIM_READS (9); status: COMPLETED; exit: 0; error: -; workDir: /mnt/sdd2/data/Utrecht/T1_vs_T2_orig/work/5e/7acde2ce453a094fc189a6dbd076ff]
Oct-22 16:12:29.143 [Task submitter] DEBUG nextflow.executor.LocalTaskHandler - Launch cmd line: /bin/bash -ue .command.run
Oct-22 16:12:29.143 [Task submitter] INFO  nextflow.Session - [81/db6a45] Submitted process > TRIM_READS (46)
Oct-22 16:12:34.673 [Task monitor] DEBUG n.processor.TaskPollingMonitor - Task completed > TaskHandler[id: 17; name: TRIM_READS (14); status: COMPLETED; exit: 0; error: -; workDir: /mnt/sdd2/data/Utrecht/T1_vs_T2_orig/work/da/c0debde3fcf1ed209bc49fc85212ef]
Oct-22 16:12:34.678 [Task submitter] DEBUG nextflow.executor.LocalTaskHandler - Launch cmd line: /bin/bash -ue .command.run
Oct-22 16:12:34.678 [Task submitter] INFO  nextflow.Session - [bb/77bfdf] Submitted process > TRIM_READS (70)
Oct-22 16:12:37.852 [Task monitor] DEBUG n.processor.TaskPollingMonitor - Task completed > TaskHandler[id: 28; name: TRIM_READS (25); status: COMPLETED; exit: 0; error: -; workDir: /mnt/sdd2/data/Utrecht/T1_vs_T2_orig/work/d5/ff067299fdffc6a939abc20755654d]
Oct-22 16:12:37.855 [Task submitter] DEBUG nextflow.executor.LocalTaskHandler - Launch cmd line: /bin/bash -ue .command.run
Oct-22 16:12:37.855 [Task submitter] INFO  nextflow.Session - [8b/f87f34] Submitted process > TRIM_READS (44)
Oct-22 16:12:46.925 [Task monitor] DEBUG n.processor.TaskPollingMonitor - Task completed > TaskHandler[id: 22; name: TRIM_READS (19); status: COMPLETED; exit: 0; error: -; workDir: /mnt/sdd2/data/Utrecht/T1_vs_T2_orig/work/2d/648ab178f9a75c1e2c87af2208b2ed]
Oct-22 16:12:46.930 [Task submitter] DEBUG nextflow.executor.LocalTaskHandler - Launch cmd line: /bin/bash -ue .command.run
Oct-22 16:12:46.930 [Task submitter] INFO  nextflow.Session - [e7/852ab5] Submitted process > TRIM_READS (47)
Oct-22 16:13:11.858 [Task monitor] DEBUG n.processor.TaskPollingMonitor - Task completed > TaskHandler[id: 10; name: TRIM_READS (7); status: COMPLETED; exit: 0; error: -; workDir: /mnt/sdd2/data/Utrecht/T1_vs_T2_orig/work/10/7744c38c9a63e88ca4fc273d353b98]
Oct-22 16:13:11.862 [Task submitter] DEBUG nextflow.executor.LocalTaskHandler - Launch cmd line: /bin/bash -ue .command.run
Oct-22 16:13:11.862 [Task submitter] INFO  nextflow.Session - [1c/55a9ab] Submitted process > TRIM_READS (48)
Oct-22 16:13:14.675 [Task monitor] DEBUG n.processor.TaskPollingMonitor - Task completed > TaskHandler[id: 27; name: TRIM_READS (24); status: COMPLETED; exit: 0; error: -; workDir: /mnt/sdd2/data/Utrecht/T1_vs_T2_orig/work/61/7a09b5e0390e790dc9576f87b9297b]
Oct-22 16:13:14.678 [Task submitter] DEBUG nextflow.executor.LocalTaskHandler - Launch cmd line: /bin/bash -ue .command.run
Oct-22 16:13:14.679 [Task submitter] INFO  nextflow.Session - [29/6ab61c] Submitted process > TRIM_READS (49)
Oct-22 16:13:22.318 [Task monitor] DEBUG n.processor.TaskPollingMonitor - Task completed > TaskHandler[id: 25; name: TRIM_READS (22); status: COMPLETED; exit: 0; error: -; workDir: /mnt/sdd2/data/Utrecht/T1_vs_T2_orig/work/bc/561b83157c5e17962dcf6001ff9e70]
Oct-22 16:13:22.324 [Task submitter] DEBUG nextflow.executor.LocalTaskHandler - Launch cmd line: /bin/bash -ue .command.run
Oct-22 16:13:22.325 [Task submitter] INFO  nextflow.Session - [8d/fbe6b2] Submitted process > TRIM_READS (50)
Oct-22 16:13:49.801 [Task monitor] DEBUG n.processor.TaskPollingMonitor - Task completed > TaskHandler[id: 11; name: TRIM_READS (8); status: COMPLETED; exit: 0; error: -; workDir: /mnt/sdd2/data/Utrecht/T1_vs_T2_orig/work/35/214ef7403045688d05d39bfe1d371b]
Oct-22 16:13:49.805 [Task submitter] DEBUG nextflow.executor.LocalTaskHandler - Launch cmd line: /bin/bash -ue .command.run
Oct-22 16:13:49.806 [Task submitter] INFO  nextflow.Session - [0d/dddfd0] Submitted process > TRIM_READS (51)
Oct-22 16:13:50.637 [Task monitor] DEBUG n.processor.TaskPollingMonitor - Task completed > TaskHandler[id: 44; name: TRIM_READS (41); status: COMPLETED; exit: 0; error: -; workDir: /mnt/sdd2/data/Utrecht/T1_vs_T2_orig/work/97/ea90bf2be39a0b44503014661b8bc1]
Oct-22 16:13:50.641 [Task submitter] DEBUG nextflow.executor.LocalTaskHandler - Launch cmd line: /bin/bash -ue .command.run
Oct-22 16:13:50.641 [Task submitter] INFO  nextflow.Session - [d1/da1196] Submitted process > TRIM_READS (52)
Oct-22 16:13:58.537 [Task monitor] DEBUG n.processor.TaskPollingMonitor - Task completed > TaskHandler[id: 13; name: TRIM_READS (10); status: COMPLETED; exit: 0; error: -; workDir: /mnt/sdd2/data/Utrecht/T1_vs_T2_orig/work/ac/d3884ce4fd32ff859ce6dec4b53be6]
Oct-22 16:13:58.544 [Task submitter] DEBUG nextflow.executor.LocalTaskHandler - Launch cmd line: /bin/bash -ue .command.run
Oct-22 16:13:58.544 [Task submitter] INFO  nextflow.Session - [79/b46cac] Submitted process > TRIM_READS (53)
Oct-22 16:14:04.933 [Task monitor] DEBUG n.processor.TaskPollingMonitor - Task completed > TaskHandler[id: 9; name: TRIM_READS (6); status: COMPLETED; exit: 0; error: -; workDir: /mnt/sdd2/data/Utrecht/T1_vs_T2_orig/work/9b/3f8a9ceb6a32f8870a3205bd6ab09e]
Oct-22 16:14:04.937 [Task submitter] DEBUG nextflow.executor.LocalTaskHandler - Launch cmd line: /bin/bash -ue .command.run
Oct-22 16:14:04.938 [Task submitter] INFO  nextflow.Session - [cf/bfa084] Submitted process > TRIM_READS (54)
Oct-22 16:14:13.393 [Task monitor] DEBUG n.processor.TaskPollingMonitor - Task completed > TaskHandler[id: 29; name: TRIM_READS (26); status: COMPLETED; exit: 0; error: -; workDir: /mnt/sdd2/data/Utrecht/T1_vs_T2_orig/work/11/23f66d31988964c825b5394a86f928]
Oct-22 16:14:13.397 [Task submitter] DEBUG nextflow.executor.LocalTaskHandler - Launch cmd line: /bin/bash -ue .command.run
Oct-22 16:14:13.398 [Task submitter] INFO  nextflow.Session - [73/d72dc1] Submitted process > TRIM_READS (55)
Oct-22 16:15:22.100 [Task monitor] DEBUG n.processor.TaskPollingMonitor - !! executor local > tasks to be completed: 28 -- submitted tasks are shown below
~> TaskHandler[id: 31; name: TRIM_READS (28); status: RUNNING; exit: -; error: -; workDir: /mnt/sdd2/data/Utrecht/T1_vs_T2_orig/work/e6/0755cfc28f7763740e1e96f8c9833b]
~> TaskHandler[id: 32; name: TRIM_READS (29); status: RUNNING; exit: -; error: -; workDir: /mnt/sdd2/data/Utrecht/T1_vs_T2_orig/work/0b/2c91be85102bd8c9f95711efbfc511]
~> TaskHandler[id: 33; name: TRIM_READS (30); status: RUNNING; exit: -; error: -; workDir: /mnt/sdd2/data/Utrecht/T1_vs_T2_orig/work/c8/a706912dd9123b9fe29b39cd1a6858]
~> TaskHandler[id: 34; name: TRIM_READS (31); status: RUNNING; exit: -; error: -; workDir: /mnt/sdd2/data/Utrecht/T1_vs_T2_orig/work/e8/d4283e3b8e170c97a20482066d2769]
~> TaskHandler[id: 35; name: TRIM_READS (32); status: RUNNING; exit: -; error: -; workDir: /mnt/sdd2/data/Utrecht/T1_vs_T2_orig/work/ce/9e222f8f54f7e733090fc2054fa3f5]
~> TaskHandler[id: 36; name: TRIM_READS (33); status: RUNNING; exit: -; error: -; workDir: /mnt/sdd2/data/Utrecht/T1_vs_T2_orig/work/58/1fc2f89d9f039d9de2d1d78dc6cc27]
~> TaskHandler[id: 37; name: TRIM_READS (34); status: RUNNING; exit: -; error: -; workDir: /mnt/sdd2/data/Utrecht/T1_vs_T2_orig/work/6f/ff287da8b51633d845ec6d04d02143]
~> TaskHandler[id: 38; name: TRIM_READS (35); status: RUNNING; exit: -; error: -; workDir: /mnt/sdd2/data/Utrecht/T1_vs_T2_orig/work/ed/5e10ffd536427bc8129c9107cf8c2d]
~> TaskHandler[id: 39; name: TRIM_READS (36); status: RUNNING; exit: -; error: -; workDir: /mnt/sdd2/data/Utrecht/T1_vs_T2_orig/work/2c/e4a0c1f8080d9369e80425b158bbea]
~> TaskHandler[id: 40; name: TRIM_READS (37); status: RUNNING; exit: -; error: -; workDir: /mnt/sdd2/data/Utrecht/T1_vs_T2_orig/work/cf/b12451f189935c272ef9406bd85d4b]
.. remaining tasks omitted.
Oct-22 16:15:24.446 [Task submitter] DEBUG n.processor.TaskPollingMonitor - %% executor local > tasks in the submission queue: 21 -- tasks to be submitted are shown below
~> TaskHandler[id: 2; name: MAKE_STAR_DB; status: NEW; exit: -; error: -; workDir: /mnt/sdd2/data/Utrecht/T1_vs_T2_orig/work/68/3edde5b0b7d089b6dfe948ee468bff]
~> TaskHandler[id: 59; name: TRIM_READS (56); status: NEW; exit: -; error: -; workDir: /mnt/sdd2/data/Utrecht/T1_vs_T2_orig/work/10/1989d36f17d8a79f028eb9185bd962]
~> TaskHandler[id: 61; name: TRIM_READS (58); status: NEW; exit: -; error: -; workDir: /mnt/sdd2/data/Utrecht/T1_vs_T2_orig/work/40/0448046844bcea88e69bee834dcf1a]
~> TaskHandler[id: 60; name: TRIM_READS (57); status: NEW; exit: -; error: -; workDir: /mnt/sdd2/data/Utrecht/T1_vs_T2_orig/work/b4/202ace1caf4f9fbf79dd6e3c068731]
~> TaskHandler[id: 62; name: TRIM_READS (59); status: NEW; exit: -; error: -; workDir: /mnt/sdd2/data/Utrecht/T1_vs_T2_orig/work/f7/0f2811b9c33cb7063e1ec335cc3c91]
~> TaskHandler[id: 63; name: TRIM_READS (60); status: NEW; exit: -; error: -; workDir: /mnt/sdd2/data/Utrecht/T1_vs_T2_orig/work/1a/46bc7b42d4cb5192a9d03752c3c824]
~> TaskHandler[id: 64; name: TRIM_READS (61); status: NEW; exit: -; error: -; workDir: /mnt/sdd2/data/Utrecht/T1_vs_T2_orig/work/b0/6e64928979a3a2555b44cfa6ff5205]
~> TaskHandler[id: 65; name: TRIM_READS (62); status: NEW; exit: -; error: -; workDir: /mnt/sdd2/data/Utrecht/T1_vs_T2_orig/work/55/cf806a2ebd97b2d7ecfbfdf5d1b27c]
~> TaskHandler[id: 66; name: TRIM_READS (63); status: NEW; exit: -; error: -; workDir: /mnt/sdd2/data/Utrecht/T1_vs_T2_orig/work/1d/00a51f9ef833c3a2b3bd0a3d93b7e4]
~> TaskHandler[id: 67; name: TRIM_READS (64); status: NEW; exit: -; error: -; workDir: /mnt/sdd2/data/Utrecht/T1_vs_T2_orig/work/41/2629e4a2e4def11236c3b767fa1788]
.. remaining tasks omitted.
Oct-22 16:16:02.191 [Task monitor] DEBUG n.processor.TaskPollingMonitor - Task completed > TaskHandler[id: 32; name: TRIM_READS (29); status: COMPLETED; exit: 0; error: -; workDir: /mnt/sdd2/data/Utrecht/T1_vs_T2_orig/work/0b/2c91be85102bd8c9f95711efbfc511]
Oct-22 16:16:02.195 [Task submitter] DEBUG nextflow.executor.LocalTaskHandler - Launch cmd line: /bin/bash -ue .command.run
Oct-22 16:16:02.195 [Task submitter] INFO  nextflow.Session - [10/1989d3] Submitted process > TRIM_READS (56)
Oct-22 16:16:09.326 [Task monitor] DEBUG n.processor.TaskPollingMonitor - Task completed > TaskHandler[id: 45; name: TRIM_READS (42); status: COMPLETED; exit: 0; error: -; workDir: /mnt/sdd2/data/Utrecht/T1_vs_T2_orig/work/79/32f4bcc26170f0fc8f7ba7998dbd90]
Oct-22 16:16:09.329 [Task submitter] DEBUG nextflow.executor.LocalTaskHandler - Launch cmd line: /bin/bash -ue .command.run
Oct-22 16:16:09.330 [Task submitter] INFO  nextflow.Session - [40/044804] Submitted process > TRIM_READS (58)
Oct-22 16:16:22.405 [Task monitor] DEBUG n.processor.TaskPollingMonitor - Task completed > TaskHandler[id: 33; name: TRIM_READS (30); status: COMPLETED; exit: 0; error: -; workDir: /mnt/sdd2/data/Utrecht/T1_vs_T2_orig/work/c8/a706912dd9123b9fe29b39cd1a6858]
Oct-22 16:16:22.408 [Task submitter] DEBUG nextflow.executor.LocalTaskHandler - Launch cmd line: /bin/bash -ue .command.run
Oct-22 16:16:22.408 [Task submitter] INFO  nextflow.Session - [b4/202ace] Submitted process > TRIM_READS (57)
Oct-22 16:16:30.064 [Task monitor] DEBUG n.processor.TaskPollingMonitor - Task completed > TaskHandler[id: 38; name: TRIM_READS (35); status: COMPLETED; exit: 0; error: -; workDir: /mnt/sdd2/data/Utrecht/T1_vs_T2_orig/work/ed/5e10ffd536427bc8129c9107cf8c2d]
Oct-22 16:16:30.084 [Task submitter] DEBUG nextflow.executor.LocalTaskHandler - Launch cmd line: /bin/bash -ue .command.run
Oct-22 16:16:30.084 [Task submitter] INFO  nextflow.Session - [f7/0f2811] Submitted process > TRIM_READS (59)
Oct-22 16:16:35.169 [Task monitor] DEBUG n.processor.TaskPollingMonitor - Task completed > TaskHandler[id: 53; name: TRIM_READS (50); status: COMPLETED; exit: 0; error: -; workDir: /mnt/sdd2/data/Utrecht/T1_vs_T2_orig/work/8d/fbe6b2cafdf51d1d3e6d92b0b4ab00]
Oct-22 16:16:35.172 [Task submitter] DEBUG nextflow.executor.LocalTaskHandler - Launch cmd line: /bin/bash -ue .command.run
Oct-22 16:16:35.172 [Task submitter] INFO  nextflow.Session - [1a/46bc7b] Submitted process > TRIM_READS (60)
Oct-22 16:16:42.482 [Task monitor] DEBUG n.processor.TaskPollingMonitor - Task completed > TaskHandler[id: 52; name: TRIM_READS (49); status: COMPLETED; exit: 0; error: -; workDir: /mnt/sdd2/data/Utrecht/T1_vs_T2_orig/work/29/6ab61c2b40a39482553a48c9a6d01a]
Oct-22 16:16:42.484 [Task submitter] DEBUG nextflow.executor.LocalTaskHandler - Launch cmd line: /bin/bash -ue .command.run
Oct-22 16:16:42.485 [Task submitter] INFO  nextflow.Session - [b0/6e6492] Submitted process > TRIM_READS (61)
Oct-22 16:16:44.956 [Task monitor] DEBUG n.processor.TaskPollingMonitor - Task completed > TaskHandler[id: 39; name: TRIM_READS (36); status: COMPLETED; exit: 0; error: -; workDir: /mnt/sdd2/data/Utrecht/T1_vs_T2_orig/work/2c/e4a0c1f8080d9369e80425b158bbea]
Oct-22 16:16:44.971 [Task submitter] DEBUG nextflow.executor.LocalTaskHandler - Launch cmd line: /bin/bash -ue .command.run
Oct-22 16:16:44.972 [Task submitter] INFO  nextflow.Session - [55/cf806a] Submitted process > TRIM_READS (62)
Oct-22 16:17:13.945 [Task monitor] DEBUG n.processor.TaskPollingMonitor - Task completed > TaskHandler[id: 35; name: TRIM_READS (32); status: COMPLETED; exit: 0; error: -; workDir: /mnt/sdd2/data/Utrecht/T1_vs_T2_orig/work/ce/9e222f8f54f7e733090fc2054fa3f5]
Oct-22 16:17:13.949 [Task submitter] DEBUG nextflow.executor.LocalTaskHandler - Launch cmd line: /bin/bash -ue .command.run
Oct-22 16:17:13.950 [Task submitter] INFO  nextflow.Session - [1d/00a51f] Submitted process > TRIM_READS (63)
Oct-22 16:17:39.515 [Task monitor] DEBUG n.processor.TaskPollingMonitor - Task completed > TaskHandler[id: 34; name: TRIM_READS (31); status: COMPLETED; exit: 0; error: -; workDir: /mnt/sdd2/data/Utrecht/T1_vs_T2_orig/work/e8/d4283e3b8e170c97a20482066d2769]
Oct-22 16:17:39.524 [Task submitter] DEBUG nextflow.executor.LocalTaskHandler - Launch cmd line: /bin/bash -ue .command.run
Oct-22 16:17:39.525 [Task submitter] INFO  nextflow.Session - [41/2629e4] Submitted process > TRIM_READS (64)
Oct-22 16:17:41.664 [Task monitor] DEBUG n.processor.TaskPollingMonitor - Task completed > TaskHandler[id: 43; name: TRIM_READS (40); status: COMPLETED; exit: 0; error: -; workDir: /mnt/sdd2/data/Utrecht/T1_vs_T2_orig/work/3a/4cf51d29a40949ead4524ea38d77ca]
Oct-22 16:17:41.667 [Task submitter] DEBUG nextflow.executor.LocalTaskHandler - Launch cmd line: /bin/bash -ue .command.run
Oct-22 16:17:41.676 [Task submitter] INFO  nextflow.Session - [46/ef69ea] Submitted process > TRIM_READS (65)
Oct-22 16:17:44.331 [Task monitor] DEBUG n.processor.TaskPollingMonitor - Task completed > TaskHandler[id: 36; name: TRIM_READS (33); status: COMPLETED; exit: 0; error: -; workDir: /mnt/sdd2/data/Utrecht/T1_vs_T2_orig/work/58/1fc2f89d9f039d9de2d1d78dc6cc27]
Oct-22 16:17:44.337 [Task submitter] DEBUG nextflow.executor.LocalTaskHandler - Launch cmd line: /bin/bash -ue .command.run
Oct-22 16:17:44.337 [Task submitter] INFO  nextflow.Session - [c0/f282d9] Submitted process > TRIM_READS (67)
Oct-22 16:17:52.206 [Task monitor] DEBUG n.processor.TaskPollingMonitor - Task completed > TaskHandler[id: 40; name: TRIM_READS (37); status: COMPLETED; exit: 0; error: -; workDir: /mnt/sdd2/data/Utrecht/T1_vs_T2_orig/work/cf/b12451f189935c272ef9406bd85d4b]
Oct-22 16:17:52.209 [Task submitter] DEBUG nextflow.executor.LocalTaskHandler - Launch cmd line: /bin/bash -ue .command.run
Oct-22 16:17:52.209 [Task submitter] INFO  nextflow.Session - [3a/187b73] Submitted process > TRIM_READS (66)
Oct-22 16:17:57.412 [Task monitor] DEBUG n.processor.TaskPollingMonitor - Task completed > TaskHandler[id: 31; name: TRIM_READS (28); status: COMPLETED; exit: 0; error: -; workDir: /mnt/sdd2/data/Utrecht/T1_vs_T2_orig/work/e6/0755cfc28f7763740e1e96f8c9833b]
Oct-22 16:17:57.416 [Task submitter] DEBUG nextflow.executor.LocalTaskHandler - Launch cmd line: /bin/bash -ue .command.run
Oct-22 16:17:57.416 [Task submitter] INFO  nextflow.Session - [e4/fb99b2] Submitted process > TRIM_READS (68)
Oct-22 16:18:12.163 [Task monitor] DEBUG n.processor.TaskPollingMonitor - Task completed > TaskHandler[id: 37; name: TRIM_READS (34); status: COMPLETED; exit: 0; error: -; workDir: /mnt/sdd2/data/Utrecht/T1_vs_T2_orig/work/6f/ff287da8b51633d845ec6d04d02143]
Oct-22 16:18:12.171 [Task submitter] DEBUG nextflow.executor.LocalTaskHandler - Launch cmd line: /bin/bash -ue .command.run
Oct-22 16:18:12.172 [Task submitter] INFO  nextflow.Session - [84/a83120] Submitted process > TRIM_READS (69)
Oct-22 16:18:39.479 [Task monitor] DEBUG n.processor.TaskPollingMonitor - Task completed > TaskHandler[id: 73; name: TRIM_READS (70); status: COMPLETED; exit: 0; error: -; workDir: /mnt/sdd2/data/Utrecht/T1_vs_T2_orig/work/bb/77bfdf5867e78e85ee8f6ad18fc90b]
Oct-22 16:18:39.482 [Task submitter] DEBUG nextflow.executor.LocalTaskHandler - Launch cmd line: /bin/bash -ue .command.run
Oct-22 16:18:39.483 [Task submitter] INFO  nextflow.Session - [38/402a91] Submitted process > TRIM_READS (71)
Oct-22 16:19:12.677 [Task monitor] DEBUG n.processor.TaskPollingMonitor - Task completed > TaskHandler[id: 59; name: TRIM_READS (56); status: COMPLETED; exit: 0; error: -; workDir: /mnt/sdd2/data/Utrecht/T1_vs_T2_orig/work/10/1989d36f17d8a79f028eb9185bd962]
Oct-22 16:19:12.683 [Task submitter] DEBUG nextflow.executor.LocalTaskHandler - Launch cmd line: /bin/bash -ue .command.run
Oct-22 16:19:12.683 [Task submitter] INFO  nextflow.Session - [d4/68e8ce] Submitted process > TRIM_READS (72)
Oct-22 16:19:19.015 [Task monitor] DEBUG n.processor.TaskPollingMonitor - Task completed > TaskHandler[id: 58; name: TRIM_READS (55); status: COMPLETED; exit: 0; error: -; workDir: /mnt/sdd2/data/Utrecht/T1_vs_T2_orig/work/73/d72dc1d73d8f70a61c3cbb4a783b5d]
Oct-22 16:19:19.021 [Task submitter] DEBUG nextflow.executor.LocalTaskHandler - Launch cmd line: /bin/bash -ue .command.run
Oct-22 16:19:19.021 [Task submitter] INFO  nextflow.Session - [11/e03a40] Submitted process > TRIM_READS (73)
Oct-22 16:19:20.662 [Task monitor] DEBUG n.processor.TaskPollingMonitor - Task completed > TaskHandler[id: 57; name: TRIM_READS (54); status: COMPLETED; exit: 0; error: -; workDir: /mnt/sdd2/data/Utrecht/T1_vs_T2_orig/work/cf/bfa084d73a8402f846241f870b7985]
Oct-22 16:19:20.666 [Task submitter] DEBUG nextflow.executor.LocalTaskHandler - Launch cmd line: /bin/bash -ue .command.run
Oct-22 16:19:20.667 [Task submitter] INFO  nextflow.Session - [9b/b3802c] Submitted process > TRIM_READS (75)
Oct-22 16:19:34.299 [Task monitor] DEBUG n.processor.TaskPollingMonitor - Task completed > TaskHandler[id: 55; name: TRIM_READS (52); status: COMPLETED; exit: 0; error: -; workDir: /mnt/sdd2/data/Utrecht/T1_vs_T2_orig/work/d1/da1196f40713abe16f88ca0e43ed04]
Oct-22 16:19:34.306 [Task submitter] DEBUG nextflow.executor.LocalTaskHandler - Launch cmd line: /bin/bash -ue .command.run
Oct-22 16:19:34.306 [Task submitter] INFO  nextflow.Session - [17/86b6ce] Submitted process > TRIM_READS (74)
Oct-22 16:19:35.148 [Task monitor] DEBUG n.processor.TaskPollingMonitor - Task completed > TaskHandler[id: 49; name: TRIM_READS (46); status: COMPLETED; exit: 0; error: -; workDir: /mnt/sdd2/data/Utrecht/T1_vs_T2_orig/work/81/db6a45022093b1fc565b52f3ab6ea6]
Oct-22 16:19:35.152 [Task submitter] DEBUG nextflow.executor.LocalTaskHandler - Launch cmd line: /bin/bash -ue .command.run
Oct-22 16:19:35.152 [Task submitter] INFO  nextflow.Session - [06/b4d4d0] Submitted process > TRIM_READS (76)
Oct-22 16:19:35.468 [Task monitor] DEBUG n.processor.TaskPollingMonitor - Task completed > TaskHandler[id: 48; name: TRIM_READS (45); status: COMPLETED; exit: 0; error: -; workDir: /mnt/sdd2/data/Utrecht/T1_vs_T2_orig/work/f6/f0933eff685f4c0edec40caaa0a85b]
Oct-22 16:19:36.484 [Task monitor] DEBUG n.processor.TaskPollingMonitor - Task completed > TaskHandler[id: 41; name: TRIM_READS (38); status: COMPLETED; exit: 0; error: -; workDir: /mnt/sdd2/data/Utrecht/T1_vs_T2_orig/work/44/f20f14ce58ca9a87d53dd9af327fc2]
Oct-22 16:20:21.772 [Task monitor] DEBUG n.processor.TaskPollingMonitor - Task completed > TaskHandler[id: 50; name: TRIM_READS (47); status: COMPLETED; exit: 0; error: -; workDir: /mnt/sdd2/data/Utrecht/T1_vs_T2_orig/work/e7/852ab5b79ddcfbfd6d00f8ea467318]
Oct-22 16:20:22.172 [Task monitor] DEBUG n.processor.TaskPollingMonitor - !! executor local > tasks to be completed: 25 -- submitted tasks are shown below
~> TaskHandler[id: 42; name: TRIM_READS (39); status: RUNNING; exit: -; error: -; workDir: /mnt/sdd2/data/Utrecht/T1_vs_T2_orig/work/15/83beb2e20f17017803d04db2f36c18]
~> TaskHandler[id: 46; name: TRIM_READS (43); status: RUNNING; exit: -; error: -; workDir: /mnt/sdd2/data/Utrecht/T1_vs_T2_orig/work/f3/a189108780a5b0c5ccfc4b0bc56f04]
~> TaskHandler[id: 47; name: TRIM_READS (44); status: RUNNING; exit: -; error: -; workDir: /mnt/sdd2/data/Utrecht/T1_vs_T2_orig/work/8b/f87f34fa96ebb4dacbd4379c7c224e]
~> TaskHandler[id: 51; name: TRIM_READS (48); status: RUNNING; exit: -; error: -; workDir: /mnt/sdd2/data/Utrecht/T1_vs_T2_orig/work/1c/55a9ab6706eda6296081601989e9c5]
~> TaskHandler[id: 54; name: TRIM_READS (51); status: RUNNING; exit: -; error: -; workDir: /mnt/sdd2/data/Utrecht/T1_vs_T2_orig/work/0d/dddfd096f6cfa81bc3368414ec6a43]
~> TaskHandler[id: 56; name: TRIM_READS (53); status: RUNNING; exit: -; error: -; workDir: /mnt/sdd2/data/Utrecht/T1_vs_T2_orig/work/79/b46cac26adeb3b27fe1cc98305ee85]
~> TaskHandler[id: 61; name: TRIM_READS (58); status: RUNNING; exit: -; error: -; workDir: /mnt/sdd2/data/Utrecht/T1_vs_T2_orig/work/40/0448046844bcea88e69bee834dcf1a]
~> TaskHandler[id: 60; name: TRIM_READS (57); status: RUNNING; exit: -; error: -; workDir: /mnt/sdd2/data/Utrecht/T1_vs_T2_orig/work/b4/202ace1caf4f9fbf79dd6e3c068731]
~> TaskHandler[id: 62; name: TRIM_READS (59); status: RUNNING; exit: -; error: -; workDir: /mnt/sdd2/data/Utrecht/T1_vs_T2_orig/work/f7/0f2811b9c33cb7063e1ec335cc3c91]
~> TaskHandler[id: 63; name: TRIM_READS (60); status: RUNNING; exit: -; error: -; workDir: /mnt/sdd2/data/Utrecht/T1_vs_T2_orig/work/1a/46bc7b42d4cb5192a9d03752c3c824]
.. remaining tasks omitted.
Oct-22 16:20:23.632 [Task monitor] DEBUG n.processor.TaskPollingMonitor - Task completed > TaskHandler[id: 61; name: TRIM_READS (58); status: COMPLETED; exit: 0; error: -; workDir: /mnt/sdd2/data/Utrecht/T1_vs_T2_orig/work/40/0448046844bcea88e69bee834dcf1a]
Oct-22 16:20:24.633 [Task submitter] DEBUG n.processor.TaskPollingMonitor - %% executor local > tasks in the submission queue: 1 -- tasks to be submitted are shown below
~> TaskHandler[id: 2; name: MAKE_STAR_DB; status: NEW; exit: -; error: -; workDir: /mnt/sdd2/data/Utrecht/T1_vs_T2_orig/work/68/3edde5b0b7d089b6dfe948ee468bff]
Oct-22 16:20:44.149 [Task monitor] DEBUG n.processor.TaskPollingMonitor - Task completed > TaskHandler[id: 47; name: TRIM_READS (44); status: COMPLETED; exit: 0; error: -; workDir: /mnt/sdd2/data/Utrecht/T1_vs_T2_orig/work/8b/f87f34fa96ebb4dacbd4379c7c224e]
Oct-22 16:20:52.528 [Task monitor] DEBUG n.processor.TaskPollingMonitor - Task completed > TaskHandler[id: 56; name: TRIM_READS (53); status: COMPLETED; exit: 0; error: -; workDir: /mnt/sdd2/data/Utrecht/T1_vs_T2_orig/work/79/b46cac26adeb3b27fe1cc98305ee85]
Oct-22 16:20:55.232 [Task monitor] DEBUG n.processor.TaskPollingMonitor - Task completed > TaskHandler[id: 51; name: TRIM_READS (48); status: COMPLETED; exit: 0; error: -; workDir: /mnt/sdd2/data/Utrecht/T1_vs_T2_orig/work/1c/55a9ab6706eda6296081601989e9c5]
Oct-22 16:20:57.533 [Task monitor] DEBUG n.processor.TaskPollingMonitor - Task completed > TaskHandler[id: 46; name: TRIM_READS (43); status: COMPLETED; exit: 0; error: -; workDir: /mnt/sdd2/data/Utrecht/T1_vs_T2_orig/work/f3/a189108780a5b0c5ccfc4b0bc56f04]
Oct-22 16:21:23.843 [Task monitor] DEBUG n.processor.TaskPollingMonitor - Task completed > TaskHandler[id: 42; name: TRIM_READS (39); status: COMPLETED; exit: 0; error: -; workDir: /mnt/sdd2/data/Utrecht/T1_vs_T2_orig/work/15/83beb2e20f17017803d04db2f36c18]
Oct-22 16:21:47.538 [Task monitor] DEBUG n.processor.TaskPollingMonitor - Task completed > TaskHandler[id: 63; name: TRIM_READS (60); status: COMPLETED; exit: 0; error: -; workDir: /mnt/sdd2/data/Utrecht/T1_vs_T2_orig/work/1a/46bc7b42d4cb5192a9d03752c3c824]
Oct-22 16:22:18.644 [Task monitor] DEBUG n.processor.TaskPollingMonitor - Task completed > TaskHandler[id: 54; name: TRIM_READS (51); status: COMPLETED; exit: 0; error: -; workDir: /mnt/sdd2/data/Utrecht/T1_vs_T2_orig/work/0d/dddfd096f6cfa81bc3368414ec6a43]
Oct-22 16:22:29.858 [Task monitor] DEBUG n.processor.TaskPollingMonitor - Task completed > TaskHandler[id: 64; name: TRIM_READS (61); status: COMPLETED; exit: 0; error: -; workDir: /mnt/sdd2/data/Utrecht/T1_vs_T2_orig/work/b0/6e64928979a3a2555b44cfa6ff5205]
Oct-22 16:22:34.230 [Task monitor] DEBUG n.processor.TaskPollingMonitor - Task completed > TaskHandler[id: 66; name: TRIM_READS (63); status: COMPLETED; exit: 0; error: -; workDir: /mnt/sdd2/data/Utrecht/T1_vs_T2_orig/work/1d/00a51f9ef833c3a2b3bd0a3d93b7e4]
Oct-22 16:22:55.830 [Task monitor] DEBUG n.processor.TaskPollingMonitor - Task completed > TaskHandler[id: 68; name: TRIM_READS (65); status: COMPLETED; exit: 0; error: -; workDir: /mnt/sdd2/data/Utrecht/T1_vs_T2_orig/work/46/ef69eafb87c4b1c3d6c6c280d7db51]
Oct-22 16:23:00.709 [Task monitor] DEBUG n.processor.TaskPollingMonitor - Task completed > TaskHandler[id: 72; name: TRIM_READS (69); status: COMPLETED; exit: 0; error: -; workDir: /mnt/sdd2/data/Utrecht/T1_vs_T2_orig/work/84/a83120b13965a1a0b077f22bebd223]
Oct-22 16:23:06.764 [Task monitor] DEBUG n.processor.TaskPollingMonitor - Task completed > TaskHandler[id: 62; name: TRIM_READS (59); status: COMPLETED; exit: 0; error: -; workDir: /mnt/sdd2/data/Utrecht/T1_vs_T2_orig/work/f7/0f2811b9c33cb7063e1ec335cc3c91]
Oct-22 16:23:06.770 [Task submitter] DEBUG nextflow.executor.LocalTaskHandler - Launch cmd line: /bin/bash -ue .command.run
Oct-22 16:23:06.770 [Task submitter] INFO  nextflow.Session - [68/3edde5] Submitted process > MAKE_STAR_DB
Oct-22 16:23:36.266 [Task monitor] DEBUG n.processor.TaskPollingMonitor - Task completed > TaskHandler[id: 79; name: TRIM_READS (76); status: COMPLETED; exit: 0; error: -; workDir: /mnt/sdd2/data/Utrecht/T1_vs_T2_orig/work/06/b4d4d04ffeb9284a10f3046bc81518]
Oct-22 16:24:00.335 [Task monitor] DEBUG n.processor.TaskPollingMonitor - Task completed > TaskHandler[id: 70; name: TRIM_READS (67); status: COMPLETED; exit: 0; error: -; workDir: /mnt/sdd2/data/Utrecht/T1_vs_T2_orig/work/c0/f282d905a7e8ebe9027b60efc40258]
Oct-22 16:24:17.088 [Task monitor] DEBUG n.processor.TaskPollingMonitor - Task completed > TaskHandler[id: 74; name: TRIM_READS (71); status: COMPLETED; exit: 0; error: -; workDir: /mnt/sdd2/data/Utrecht/T1_vs_T2_orig/work/38/402a91394981faaab4fe667770c76e]
Oct-22 16:24:24.550 [Task monitor] DEBUG n.processor.TaskPollingMonitor - Task completed > TaskHandler[id: 71; name: TRIM_READS (68); status: COMPLETED; exit: 0; error: -; workDir: /mnt/sdd2/data/Utrecht/T1_vs_T2_orig/work/e4/fb99b2657e49f79f287c9d1048b925]
Oct-22 16:24:31.830 [Task monitor] DEBUG n.processor.TaskPollingMonitor - Task completed > TaskHandler[id: 67; name: TRIM_READS (64); status: COMPLETED; exit: 0; error: -; workDir: /mnt/sdd2/data/Utrecht/T1_vs_T2_orig/work/41/2629e4a2e4def11236c3b767fa1788]
Oct-22 16:24:35.909 [Task monitor] DEBUG n.processor.TaskPollingMonitor - Task completed > TaskHandler[id: 60; name: TRIM_READS (57); status: COMPLETED; exit: 0; error: -; workDir: /mnt/sdd2/data/Utrecht/T1_vs_T2_orig/work/b4/202ace1caf4f9fbf79dd6e3c068731]
Oct-22 16:24:36.114 [Task monitor] DEBUG n.processor.TaskPollingMonitor - Task completed > TaskHandler[id: 65; name: TRIM_READS (62); status: COMPLETED; exit: 0; error: -; workDir: /mnt/sdd2/data/Utrecht/T1_vs_T2_orig/work/55/cf806a2ebd97b2d7ecfbfdf5d1b27c]
Oct-22 16:24:45.667 [Task monitor] DEBUG n.processor.TaskPollingMonitor - Task completed > TaskHandler[id: 77; name: TRIM_READS (74); status: COMPLETED; exit: 0; error: -; workDir: /mnt/sdd2/data/Utrecht/T1_vs_T2_orig/work/17/86b6ce086fc83cd9854cc863611350]
Oct-22 16:24:49.208 [Task monitor] DEBUG n.processor.TaskPollingMonitor - Task completed > TaskHandler[id: 78; name: TRIM_READS (75); status: COMPLETED; exit: 0; error: -; workDir: /mnt/sdd2/data/Utrecht/T1_vs_T2_orig/work/9b/b3802c42be514c7e45813e18c3be59]
Oct-22 16:24:56.245 [Task monitor] DEBUG n.processor.TaskPollingMonitor - Task completed > TaskHandler[id: 75; name: TRIM_READS (72); status: COMPLETED; exit: 0; error: -; workDir: /mnt/sdd2/data/Utrecht/T1_vs_T2_orig/work/d4/68e8ce46bd27f8d51a101c16ce0adc]
Oct-22 16:25:20.997 [Task monitor] DEBUG n.processor.TaskPollingMonitor - Task completed > TaskHandler[id: 69; name: TRIM_READS (66); status: COMPLETED; exit: 0; error: -; workDir: /mnt/sdd2/data/Utrecht/T1_vs_T2_orig/work/3a/187b738e2b2ff9407ac4ffa06e02d8]
Oct-22 16:25:22.197 [Task monitor] DEBUG n.processor.TaskPollingMonitor - !! executor local > tasks to be completed: 2 -- submitted tasks are shown below
~> TaskHandler[id: 76; name: TRIM_READS (73); status: RUNNING; exit: -; error: -; workDir: /mnt/sdd2/data/Utrecht/T1_vs_T2_orig/work/11/e03a4004a7ba9a7726cd79f42d28fe]
~> TaskHandler[id: 2; name: MAKE_STAR_DB; status: RUNNING; exit: -; error: -; workDir: /mnt/sdd2/data/Utrecht/T1_vs_T2_orig/work/68/3edde5b0b7d089b6dfe948ee468bff]
Oct-22 16:25:22.784 [Task monitor] DEBUG n.processor.TaskPollingMonitor - Task completed > TaskHandler[id: 2; name: MAKE_STAR_DB; status: COMPLETED; exit: 0; error: -; workDir: /mnt/sdd2/data/Utrecht/T1_vs_T2_orig/work/68/3edde5b0b7d089b6dfe948ee468bff]
Oct-22 16:25:22.834 [Task submitter] DEBUG nextflow.executor.LocalTaskHandler - Launch cmd line: /bin/bash -ue .command.run
Oct-22 16:25:22.835 [Task submitter] INFO  nextflow.Session - [c6/b8d632] Submitted process > STAR_ALIGN (14)
Oct-22 16:25:24.848 [Task submitter] DEBUG n.processor.TaskPollingMonitor - %% executor local > tasks in the submission queue: 74 -- tasks to be submitted are shown below
~> TaskHandler[id: 103; name: STAR_ALIGN (24); status: NEW; exit: -; error: -; workDir: /mnt/sdd2/data/Utrecht/T1_vs_T2_orig/work/e7/fcaf2dce532b215b7a0d96677fa53f]
~> TaskHandler[id: 91; name: STAR_ALIGN (12); status: NEW; exit: -; error: -; workDir: /mnt/sdd2/data/Utrecht/T1_vs_T2_orig/work/c6/11eb8a6a846477ddedc58f8d89cd9a]
~> TaskHandler[id: 90; name: STAR_ALIGN (11); status: NEW; exit: -; error: -; workDir: /mnt/sdd2/data/Utrecht/T1_vs_T2_orig/work/d4/b9ef969746dcd40f41e794f40c323c]
~> TaskHandler[id: 96; name: STAR_ALIGN (17); status: NEW; exit: -; error: -; workDir: /mnt/sdd2/data/Utrecht/T1_vs_T2_orig/work/87/0b6409fc95abac2c30a777188e411f]
~> TaskHandler[id: 92; name: STAR_ALIGN (13); status: NEW; exit: -; error: -; workDir: /mnt/sdd2/data/Utrecht/T1_vs_T2_orig/work/9f/a62dedb081ad12283fa3241dd3b836]
~> TaskHandler[id: 81; name: STAR_ALIGN (2); status: NEW; exit: -; error: -; workDir: /mnt/sdd2/data/Utrecht/T1_vs_T2_orig/work/24/8bf74855e89aba139093f8d7507b7a]
~> TaskHandler[id: 94; name: STAR_ALIGN (15); status: NEW; exit: -; error: -; workDir: /mnt/sdd2/data/Utrecht/T1_vs_T2_orig/work/1d/cc22504c2578f8cde1667089fc9f9c]
~> TaskHandler[id: 82; name: STAR_ALIGN (3); status: NEW; exit: -; error: -; workDir: /mnt/sdd2/data/Utrecht/T1_vs_T2_orig/work/e7/ac158099bd04905b7e6aea82d00f7f]
~> TaskHandler[id: 99; name: STAR_ALIGN (20); status: NEW; exit: -; error: -; workDir: /mnt/sdd2/data/Utrecht/T1_vs_T2_orig/work/0d/a25b65c1598f9a38d405b90e16b609]
~> TaskHandler[id: 95; name: STAR_ALIGN (16); status: NEW; exit: -; error: -; workDir: /mnt/sdd2/data/Utrecht/T1_vs_T2_orig/work/bb/28811638ffeee0ef3c4190ebf37b6c]
.. remaining tasks omitted.
Oct-22 16:25:34.072 [Task monitor] DEBUG n.processor.TaskPollingMonitor - Task completed > TaskHandler[id: 76; name: TRIM_READS (73); status: COMPLETED; exit: 0; error: -; workDir: /mnt/sdd2/data/Utrecht/T1_vs_T2_orig/work/11/e03a4004a7ba9a7726cd79f42d28fe]
Oct-22 16:27:38.946 [Task monitor] DEBUG n.processor.TaskPollingMonitor - Task completed > TaskHandler[id: 93; name: STAR_ALIGN (14); status: COMPLETED; exit: 0; error: -; workDir: /mnt/sdd2/data/Utrecht/T1_vs_T2_orig/work/c6/b8d632b14babd71c09fa1efae07349]
Oct-22 16:27:38.950 [Task submitter] DEBUG nextflow.executor.LocalTaskHandler - Launch cmd line: /bin/bash -ue .command.run
Oct-22 16:27:38.950 [Task submitter] INFO  nextflow.Session - [e7/fcaf2d] Submitted process > STAR_ALIGN (24)
Oct-22 16:30:16.283 [Task monitor] DEBUG n.processor.TaskPollingMonitor - Task completed > TaskHandler[id: 103; name: STAR_ALIGN (24); status: COMPLETED; exit: 0; error: -; workDir: /mnt/sdd2/data/Utrecht/T1_vs_T2_orig/work/e7/fcaf2dce532b215b7a0d96677fa53f]
Oct-22 16:30:16.286 [Task submitter] DEBUG nextflow.executor.LocalTaskHandler - Launch cmd line: /bin/bash -ue .command.run
Oct-22 16:30:16.287 [Task submitter] INFO  nextflow.Session - [c6/11eb8a] Submitted process > STAR_ALIGN (12)
Oct-22 16:30:22.291 [Task monitor] DEBUG n.processor.TaskPollingMonitor - !! executor local > tasks to be completed: 1 -- submitted tasks are shown below
~> TaskHandler[id: 91; name: STAR_ALIGN (12); status: RUNNING; exit: -; error: -; workDir: /mnt/sdd2/data/Utrecht/T1_vs_T2_orig/work/c6/11eb8a6a846477ddedc58f8d89cd9a]
Oct-22 16:30:25.293 [Task submitter] DEBUG n.processor.TaskPollingMonitor - %% executor local > tasks in the submission queue: 75 -- tasks to be submitted are shown below
~> TaskHandler[id: 90; name: STAR_ALIGN (11); status: NEW; exit: -; error: -; workDir: /mnt/sdd2/data/Utrecht/T1_vs_T2_orig/work/d4/b9ef969746dcd40f41e794f40c323c]
~> TaskHandler[id: 96; name: STAR_ALIGN (17); status: NEW; exit: -; error: -; workDir: /mnt/sdd2/data/Utrecht/T1_vs_T2_orig/work/87/0b6409fc95abac2c30a777188e411f]
~> TaskHandler[id: 92; name: STAR_ALIGN (13); status: NEW; exit: -; error: -; workDir: /mnt/sdd2/data/Utrecht/T1_vs_T2_orig/work/9f/a62dedb081ad12283fa3241dd3b836]
~> TaskHandler[id: 81; name: STAR_ALIGN (2); status: NEW; exit: -; error: -; workDir: /mnt/sdd2/data/Utrecht/T1_vs_T2_orig/work/24/8bf74855e89aba139093f8d7507b7a]
~> TaskHandler[id: 94; name: STAR_ALIGN (15); status: NEW; exit: -; error: -; workDir: /mnt/sdd2/data/Utrecht/T1_vs_T2_orig/work/1d/cc22504c2578f8cde1667089fc9f9c]
~> TaskHandler[id: 82; name: STAR_ALIGN (3); status: NEW; exit: -; error: -; workDir: /mnt/sdd2/data/Utrecht/T1_vs_T2_orig/work/e7/ac158099bd04905b7e6aea82d00f7f]
~> TaskHandler[id: 99; name: STAR_ALIGN (20); status: NEW; exit: -; error: -; workDir: /mnt/sdd2/data/Utrecht/T1_vs_T2_orig/work/0d/a25b65c1598f9a38d405b90e16b609]
~> TaskHandler[id: 95; name: STAR_ALIGN (16); status: NEW; exit: -; error: -; workDir: /mnt/sdd2/data/Utrecht/T1_vs_T2_orig/work/bb/28811638ffeee0ef3c4190ebf37b6c]
~> TaskHandler[id: 87; name: STAR_ALIGN (8); status: NEW; exit: -; error: -; workDir: /mnt/sdd2/data/Utrecht/T1_vs_T2_orig/work/83/ead295563ee69d9fd38f8c3c5e6075]
~> TaskHandler[id: 100; name: STAR_ALIGN (21); status: NEW; exit: -; error: -; workDir: /mnt/sdd2/data/Utrecht/T1_vs_T2_orig/work/83/3a38b676cafda03d0f06d9d932507c]
.. remaining tasks omitted.
Oct-22 16:32:24.380 [Task monitor] DEBUG n.processor.TaskPollingMonitor - Task completed > TaskHandler[id: 91; name: STAR_ALIGN (12); status: COMPLETED; exit: 0; error: -; workDir: /mnt/sdd2/data/Utrecht/T1_vs_T2_orig/work/c6/11eb8a6a846477ddedc58f8d89cd9a]
Oct-22 16:32:24.384 [Task submitter] DEBUG nextflow.executor.LocalTaskHandler - Launch cmd line: /bin/bash -ue .command.run
Oct-22 16:32:24.384 [Task submitter] INFO  nextflow.Session - [d4/b9ef96] Submitted process > STAR_ALIGN (11)
Oct-22 16:34:09.932 [Task monitor] DEBUG n.processor.TaskPollingMonitor - Task completed > TaskHandler[id: 90; name: STAR_ALIGN (11); status: COMPLETED; exit: 0; error: -; workDir: /mnt/sdd2/data/Utrecht/T1_vs_T2_orig/work/d4/b9ef969746dcd40f41e794f40c323c]
Oct-22 16:34:09.936 [Task submitter] DEBUG nextflow.executor.LocalTaskHandler - Launch cmd line: /bin/bash -ue .command.run
Oct-22 16:34:09.936 [Task submitter] INFO  nextflow.Session - [87/0b6409] Submitted process > STAR_ALIGN (17)
Oct-22 16:35:22.324 [Task monitor] DEBUG n.processor.TaskPollingMonitor - !! executor local > tasks to be completed: 1 -- submitted tasks are shown below
~> TaskHandler[id: 96; name: STAR_ALIGN (17); status: RUNNING; exit: -; error: -; workDir: /mnt/sdd2/data/Utrecht/T1_vs_T2_orig/work/87/0b6409fc95abac2c30a777188e411f]
Oct-22 16:35:25.970 [Task submitter] DEBUG n.processor.TaskPollingMonitor - %% executor local > tasks in the submission queue: 75 -- tasks to be submitted are shown below
~> TaskHandler[id: 92; name: STAR_ALIGN (13); status: NEW; exit: -; error: -; workDir: /mnt/sdd2/data/Utrecht/T1_vs_T2_orig/work/9f/a62dedb081ad12283fa3241dd3b836]
~> TaskHandler[id: 81; name: STAR_ALIGN (2); status: NEW; exit: -; error: -; workDir: /mnt/sdd2/data/Utrecht/T1_vs_T2_orig/work/24/8bf74855e89aba139093f8d7507b7a]
~> TaskHandler[id: 94; name: STAR_ALIGN (15); status: NEW; exit: -; error: -; workDir: /mnt/sdd2/data/Utrecht/T1_vs_T2_orig/work/1d/cc22504c2578f8cde1667089fc9f9c]
~> TaskHandler[id: 82; name: STAR_ALIGN (3); status: NEW; exit: -; error: -; workDir: /mnt/sdd2/data/Utrecht/T1_vs_T2_orig/work/e7/ac158099bd04905b7e6aea82d00f7f]
~> TaskHandler[id: 99; name: STAR_ALIGN (20); status: NEW; exit: -; error: -; workDir: /mnt/sdd2/data/Utrecht/T1_vs_T2_orig/work/0d/a25b65c1598f9a38d405b90e16b609]
~> TaskHandler[id: 95; name: STAR_ALIGN (16); status: NEW; exit: -; error: -; workDir: /mnt/sdd2/data/Utrecht/T1_vs_T2_orig/work/bb/28811638ffeee0ef3c4190ebf37b6c]
~> TaskHandler[id: 87; name: STAR_ALIGN (8); status: NEW; exit: -; error: -; workDir: /mnt/sdd2/data/Utrecht/T1_vs_T2_orig/work/83/ead295563ee69d9fd38f8c3c5e6075]
~> TaskHandler[id: 100; name: STAR_ALIGN (21); status: NEW; exit: -; error: -; workDir: /mnt/sdd2/data/Utrecht/T1_vs_T2_orig/work/83/3a38b676cafda03d0f06d9d932507c]
~> TaskHandler[id: 80; name: STAR_ALIGN (1); status: NEW; exit: -; error: -; workDir: /mnt/sdd2/data/Utrecht/T1_vs_T2_orig/work/1e/634618e1e4d0e50593f14dd9f74b4b]
~> TaskHandler[id: 98; name: STAR_ALIGN (19); status: NEW; exit: -; error: -; workDir: /mnt/sdd2/data/Utrecht/T1_vs_T2_orig/work/f2/550bfbd935bb3e5792f484c3c07e0e]
.. remaining tasks omitted.
Oct-22 16:36:15.967 [Task monitor] DEBUG n.processor.TaskPollingMonitor - Task completed > TaskHandler[id: 96; name: STAR_ALIGN (17); status: COMPLETED; exit: 0; error: -; workDir: /mnt/sdd2/data/Utrecht/T1_vs_T2_orig/work/87/0b6409fc95abac2c30a777188e411f]
Oct-22 16:36:15.971 [Task submitter] DEBUG nextflow.executor.LocalTaskHandler - Launch cmd line: /bin/bash -ue .command.run
Oct-22 16:36:15.971 [Task submitter] INFO  nextflow.Session - [9f/a62ded] Submitted process > STAR_ALIGN (13)
Oct-22 16:38:20.505 [Task monitor] DEBUG n.processor.TaskPollingMonitor - Task completed > TaskHandler[id: 92; name: STAR_ALIGN (13); status: COMPLETED; exit: 0; error: -; workDir: /mnt/sdd2/data/Utrecht/T1_vs_T2_orig/work/9f/a62dedb081ad12283fa3241dd3b836]
Oct-22 16:38:20.509 [Task submitter] DEBUG nextflow.executor.LocalTaskHandler - Launch cmd line: /bin/bash -ue .command.run
Oct-22 16:38:20.510 [Task submitter] INFO  nextflow.Session - [24/8bf748] Submitted process > STAR_ALIGN (2)
Oct-22 16:40:03.509 [Task monitor] DEBUG n.processor.TaskPollingMonitor - Task completed > TaskHandler[id: 81; name: STAR_ALIGN (2); status: COMPLETED; exit: 0; error: -; workDir: /mnt/sdd2/data/Utrecht/T1_vs_T2_orig/work/24/8bf74855e89aba139093f8d7507b7a]
Oct-22 16:40:03.513 [Task submitter] DEBUG nextflow.executor.LocalTaskHandler - Launch cmd line: /bin/bash -ue .command.run
Oct-22 16:40:03.514 [Task submitter] INFO  nextflow.Session - [1d/cc2250] Submitted process > STAR_ALIGN (15)
Oct-22 16:40:22.336 [Task monitor] DEBUG n.processor.TaskPollingMonitor - !! executor local > tasks to be completed: 1 -- submitted tasks are shown below
~> TaskHandler[id: 94; name: STAR_ALIGN (15); status: RUNNING; exit: -; error: -; workDir: /mnt/sdd2/data/Utrecht/T1_vs_T2_orig/work/1d/cc22504c2578f8cde1667089fc9f9c]
Oct-22 16:40:26.526 [Task submitter] DEBUG n.processor.TaskPollingMonitor - %% executor local > tasks in the submission queue: 75 -- tasks to be submitted are shown below
~> TaskHandler[id: 82; name: STAR_ALIGN (3); status: NEW; exit: -; error: -; workDir: /mnt/sdd2/data/Utrecht/T1_vs_T2_orig/work/e7/ac158099bd04905b7e6aea82d00f7f]
~> TaskHandler[id: 99; name: STAR_ALIGN (20); status: NEW; exit: -; error: -; workDir: /mnt/sdd2/data/Utrecht/T1_vs_T2_orig/work/0d/a25b65c1598f9a38d405b90e16b609]
~> TaskHandler[id: 95; name: STAR_ALIGN (16); status: NEW; exit: -; error: -; workDir: /mnt/sdd2/data/Utrecht/T1_vs_T2_orig/work/bb/28811638ffeee0ef3c4190ebf37b6c]
~> TaskHandler[id: 87; name: STAR_ALIGN (8); status: NEW; exit: -; error: -; workDir: /mnt/sdd2/data/Utrecht/T1_vs_T2_orig/work/83/ead295563ee69d9fd38f8c3c5e6075]
~> TaskHandler[id: 100; name: STAR_ALIGN (21); status: NEW; exit: -; error: -; workDir: /mnt/sdd2/data/Utrecht/T1_vs_T2_orig/work/83/3a38b676cafda03d0f06d9d932507c]
~> TaskHandler[id: 80; name: STAR_ALIGN (1); status: NEW; exit: -; error: -; workDir: /mnt/sdd2/data/Utrecht/T1_vs_T2_orig/work/1e/634618e1e4d0e50593f14dd9f74b4b]
~> TaskHandler[id: 98; name: STAR_ALIGN (19); status: NEW; exit: -; error: -; workDir: /mnt/sdd2/data/Utrecht/T1_vs_T2_orig/work/f2/550bfbd935bb3e5792f484c3c07e0e]
~> TaskHandler[id: 101; name: STAR_ALIGN (22); status: NEW; exit: -; error: -; workDir: /mnt/sdd2/data/Utrecht/T1_vs_T2_orig/work/d0/1ea0e989dfea3b5b989bd7a5cc3139]
~> TaskHandler[id: 88; name: STAR_ALIGN (9); status: NEW; exit: -; error: -; workDir: /mnt/sdd2/data/Utrecht/T1_vs_T2_orig/work/13/1c27b1d4720f840b32d34da169bae6]
~> TaskHandler[id: 89; name: STAR_ALIGN (10); status: NEW; exit: -; error: -; workDir: /mnt/sdd2/data/Utrecht/T1_vs_T2_orig/work/26/cf8523ca91b4556c1a0903913f9ae6]
.. remaining tasks omitted.
Oct-22 16:42:17.738 [Task monitor] DEBUG n.processor.TaskPollingMonitor - Task completed > TaskHandler[id: 94; name: STAR_ALIGN (15); status: COMPLETED; exit: 0; error: -; workDir: /mnt/sdd2/data/Utrecht/T1_vs_T2_orig/work/1d/cc22504c2578f8cde1667089fc9f9c]
Oct-22 16:42:17.742 [Task submitter] DEBUG nextflow.executor.LocalTaskHandler - Launch cmd line: /bin/bash -ue .command.run
Oct-22 16:42:17.743 [Task submitter] INFO  nextflow.Session - [e7/ac1580] Submitted process > STAR_ALIGN (3)
Oct-22 16:44:05.489 [Task monitor] DEBUG n.processor.TaskPollingMonitor - Task completed > TaskHandler[id: 82; name: STAR_ALIGN (3); status: COMPLETED; exit: 0; error: -; workDir: /mnt/sdd2/data/Utrecht/T1_vs_T2_orig/work/e7/ac158099bd04905b7e6aea82d00f7f]
Oct-22 16:44:05.494 [Task submitter] DEBUG nextflow.executor.LocalTaskHandler - Launch cmd line: /bin/bash -ue .command.run
Oct-22 16:44:05.495 [Task submitter] INFO  nextflow.Session - [0d/a25b65] Submitted process > STAR_ALIGN (20)
Oct-22 16:45:22.384 [Task monitor] DEBUG n.processor.TaskPollingMonitor - !! executor local > tasks to be completed: 1 -- submitted tasks are shown below
~> TaskHandler[id: 99; name: STAR_ALIGN (20); status: RUNNING; exit: -; error: -; workDir: /mnt/sdd2/data/Utrecht/T1_vs_T2_orig/work/0d/a25b65c1598f9a38d405b90e16b609]
Oct-22 16:45:26.534 [Task submitter] DEBUG n.processor.TaskPollingMonitor - %% executor local > tasks in the submission queue: 75 -- tasks to be submitted are shown below
~> TaskHandler[id: 95; name: STAR_ALIGN (16); status: NEW; exit: -; error: -; workDir: /mnt/sdd2/data/Utrecht/T1_vs_T2_orig/work/bb/28811638ffeee0ef3c4190ebf37b6c]
~> TaskHandler[id: 87; name: STAR_ALIGN (8); status: NEW; exit: -; error: -; workDir: /mnt/sdd2/data/Utrecht/T1_vs_T2_orig/work/83/ead295563ee69d9fd38f8c3c5e6075]
~> TaskHandler[id: 100; name: STAR_ALIGN (21); status: NEW; exit: -; error: -; workDir: /mnt/sdd2/data/Utrecht/T1_vs_T2_orig/work/83/3a38b676cafda03d0f06d9d932507c]
~> TaskHandler[id: 80; name: STAR_ALIGN (1); status: NEW; exit: -; error: -; workDir: /mnt/sdd2/data/Utrecht/T1_vs_T2_orig/work/1e/634618e1e4d0e50593f14dd9f74b4b]
~> TaskHandler[id: 98; name: STAR_ALIGN (19); status: NEW; exit: -; error: -; workDir: /mnt/sdd2/data/Utrecht/T1_vs_T2_orig/work/f2/550bfbd935bb3e5792f484c3c07e0e]
~> TaskHandler[id: 101; name: STAR_ALIGN (22); status: NEW; exit: -; error: -; workDir: /mnt/sdd2/data/Utrecht/T1_vs_T2_orig/work/d0/1ea0e989dfea3b5b989bd7a5cc3139]
~> TaskHandler[id: 88; name: STAR_ALIGN (9); status: NEW; exit: -; error: -; workDir: /mnt/sdd2/data/Utrecht/T1_vs_T2_orig/work/13/1c27b1d4720f840b32d34da169bae6]
~> TaskHandler[id: 89; name: STAR_ALIGN (10); status: NEW; exit: -; error: -; workDir: /mnt/sdd2/data/Utrecht/T1_vs_T2_orig/work/26/cf8523ca91b4556c1a0903913f9ae6]
~> TaskHandler[id: 105; name: STAR_ALIGN (26); status: NEW; exit: -; error: -; workDir: /mnt/sdd2/data/Utrecht/T1_vs_T2_orig/work/ca/f3c2c1c9350f04fb59c9af86851eaa]
~> TaskHandler[id: 102; name: STAR_ALIGN (23); status: NEW; exit: -; error: -; workDir: /mnt/sdd2/data/Utrecht/T1_vs_T2_orig/work/e2/53a39214481b26b353e6a8b3cafcc7]
.. remaining tasks omitted.
Oct-22 16:46:16.455 [Task monitor] DEBUG n.processor.TaskPollingMonitor - Task completed > TaskHandler[id: 99; name: STAR_ALIGN (20); status: COMPLETED; exit: 0; error: -; workDir: /mnt/sdd2/data/Utrecht/T1_vs_T2_orig/work/0d/a25b65c1598f9a38d405b90e16b609]
Oct-22 16:46:16.459 [Task submitter] DEBUG nextflow.executor.LocalTaskHandler - Launch cmd line: /bin/bash -ue .command.run
Oct-22 16:46:16.459 [Task submitter] INFO  nextflow.Session - [bb/288116] Submitted process > STAR_ALIGN (16)
Oct-22 16:48:20.678 [Task monitor] DEBUG n.processor.TaskPollingMonitor - Task completed > TaskHandler[id: 95; name: STAR_ALIGN (16); status: COMPLETED; exit: 0; error: -; workDir: /mnt/sdd2/data/Utrecht/T1_vs_T2_orig/work/bb/28811638ffeee0ef3c4190ebf37b6c]
Oct-22 16:48:20.682 [Task submitter] DEBUG nextflow.executor.LocalTaskHandler - Launch cmd line: /bin/bash -ue .command.run
Oct-22 16:48:20.682 [Task submitter] INFO  nextflow.Session - [83/ead295] Submitted process > STAR_ALIGN (8)
Oct-22 16:50:02.305 [Task monitor] DEBUG n.processor.TaskPollingMonitor - Task completed > TaskHandler[id: 87; name: STAR_ALIGN (8); status: COMPLETED; exit: 0; error: -; workDir: /mnt/sdd2/data/Utrecht/T1_vs_T2_orig/work/83/ead295563ee69d9fd38f8c3c5e6075]
Oct-22 16:50:02.309 [Task submitter] DEBUG nextflow.executor.LocalTaskHandler - Launch cmd line: /bin/bash -ue .command.run
Oct-22 16:50:02.309 [Task submitter] INFO  nextflow.Session - [83/3a38b6] Submitted process > STAR_ALIGN (21)
Oct-22 16:50:22.433 [Task monitor] DEBUG n.processor.TaskPollingMonitor - !! executor local > tasks to be completed: 1 -- submitted tasks are shown below
~> TaskHandler[id: 100; name: STAR_ALIGN (21); status: RUNNING; exit: -; error: -; workDir: /mnt/sdd2/data/Utrecht/T1_vs_T2_orig/work/83/3a38b676cafda03d0f06d9d932507c]
Oct-22 16:50:27.323 [Task submitter] DEBUG n.processor.TaskPollingMonitor - %% executor local > tasks in the submission queue: 75 -- tasks to be submitted are shown below
~> TaskHandler[id: 80; name: STAR_ALIGN (1); status: NEW; exit: -; error: -; workDir: /mnt/sdd2/data/Utrecht/T1_vs_T2_orig/work/1e/634618e1e4d0e50593f14dd9f74b4b]
~> TaskHandler[id: 98; name: STAR_ALIGN (19); status: NEW; exit: -; error: -; workDir: /mnt/sdd2/data/Utrecht/T1_vs_T2_orig/work/f2/550bfbd935bb3e5792f484c3c07e0e]
~> TaskHandler[id: 101; name: STAR_ALIGN (22); status: NEW; exit: -; error: -; workDir: /mnt/sdd2/data/Utrecht/T1_vs_T2_orig/work/d0/1ea0e989dfea3b5b989bd7a5cc3139]
~> TaskHandler[id: 88; name: STAR_ALIGN (9); status: NEW; exit: -; error: -; workDir: /mnt/sdd2/data/Utrecht/T1_vs_T2_orig/work/13/1c27b1d4720f840b32d34da169bae6]
~> TaskHandler[id: 89; name: STAR_ALIGN (10); status: NEW; exit: -; error: -; workDir: /mnt/sdd2/data/Utrecht/T1_vs_T2_orig/work/26/cf8523ca91b4556c1a0903913f9ae6]
~> TaskHandler[id: 105; name: STAR_ALIGN (26); status: NEW; exit: -; error: -; workDir: /mnt/sdd2/data/Utrecht/T1_vs_T2_orig/work/ca/f3c2c1c9350f04fb59c9af86851eaa]
~> TaskHandler[id: 102; name: STAR_ALIGN (23); status: NEW; exit: -; error: -; workDir: /mnt/sdd2/data/Utrecht/T1_vs_T2_orig/work/e2/53a39214481b26b353e6a8b3cafcc7]
~> TaskHandler[id: 104; name: STAR_ALIGN (25); status: NEW; exit: -; error: -; workDir: /mnt/sdd2/data/Utrecht/T1_vs_T2_orig/work/6a/edd8f25cfa397fa2cfbfcfeba42173]
~> TaskHandler[id: 112; name: STAR_ALIGN (33); status: NEW; exit: -; error: -; workDir: /mnt/sdd2/data/Utrecht/T1_vs_T2_orig/work/b4/61d2e29852f9c9e73a3d7ff24c1058]
~> TaskHandler[id: 83; name: STAR_ALIGN (4); status: NEW; exit: -; error: -; workDir: /mnt/sdd2/data/Utrecht/T1_vs_T2_orig/work/e0/8cd7c0ca54eccf8b48549f3dc44d39]
.. remaining tasks omitted.
Oct-22 16:52:33.179 [Task monitor] DEBUG n.processor.TaskPollingMonitor - Task completed > TaskHandler[id: 100; name: STAR_ALIGN (21); status: COMPLETED; exit: 0; error: -; workDir: /mnt/sdd2/data/Utrecht/T1_vs_T2_orig/work/83/3a38b676cafda03d0f06d9d932507c]
Oct-22 16:52:33.181 [Task submitter] DEBUG nextflow.executor.LocalTaskHandler - Launch cmd line: /bin/bash -ue .command.run
Oct-22 16:52:33.181 [Task submitter] INFO  nextflow.Session - [1e/634618] Submitted process > STAR_ALIGN (1)
Oct-22 16:53:54.450 [Task monitor] DEBUG n.processor.TaskPollingMonitor - Task completed > TaskHandler[id: 80; name: STAR_ALIGN (1); status: COMPLETED; exit: 0; error: -; workDir: /mnt/sdd2/data/Utrecht/T1_vs_T2_orig/work/1e/634618e1e4d0e50593f14dd9f74b4b]
Oct-22 16:53:54.454 [Task submitter] DEBUG nextflow.executor.LocalTaskHandler - Launch cmd line: /bin/bash -ue .command.run
Oct-22 16:53:54.454 [Task submitter] INFO  nextflow.Session - [f2/550bfb] Submitted process > STAR_ALIGN (19)
Oct-22 16:55:22.452 [Task monitor] DEBUG n.processor.TaskPollingMonitor - !! executor local > tasks to be completed: 1 -- submitted tasks are shown below
~> TaskHandler[id: 98; name: STAR_ALIGN (19); status: RUNNING; exit: -; error: -; workDir: /mnt/sdd2/data/Utrecht/T1_vs_T2_orig/work/f2/550bfbd935bb3e5792f484c3c07e0e]
Oct-22 16:55:27.494 [Task submitter] DEBUG n.processor.TaskPollingMonitor - %% executor local > tasks in the submission queue: 75 -- tasks to be submitted are shown below
~> TaskHandler[id: 101; name: STAR_ALIGN (22); status: NEW; exit: -; error: -; workDir: /mnt/sdd2/data/Utrecht/T1_vs_T2_orig/work/d0/1ea0e989dfea3b5b989bd7a5cc3139]
~> TaskHandler[id: 88; name: STAR_ALIGN (9); status: NEW; exit: -; error: -; workDir: /mnt/sdd2/data/Utrecht/T1_vs_T2_orig/work/13/1c27b1d4720f840b32d34da169bae6]
~> TaskHandler[id: 89; name: STAR_ALIGN (10); status: NEW; exit: -; error: -; workDir: /mnt/sdd2/data/Utrecht/T1_vs_T2_orig/work/26/cf8523ca91b4556c1a0903913f9ae6]
~> TaskHandler[id: 105; name: STAR_ALIGN (26); status: NEW; exit: -; error: -; workDir: /mnt/sdd2/data/Utrecht/T1_vs_T2_orig/work/ca/f3c2c1c9350f04fb59c9af86851eaa]
~> TaskHandler[id: 102; name: STAR_ALIGN (23); status: NEW; exit: -; error: -; workDir: /mnt/sdd2/data/Utrecht/T1_vs_T2_orig/work/e2/53a39214481b26b353e6a8b3cafcc7]
~> TaskHandler[id: 104; name: STAR_ALIGN (25); status: NEW; exit: -; error: -; workDir: /mnt/sdd2/data/Utrecht/T1_vs_T2_orig/work/6a/edd8f25cfa397fa2cfbfcfeba42173]
~> TaskHandler[id: 112; name: STAR_ALIGN (33); status: NEW; exit: -; error: -; workDir: /mnt/sdd2/data/Utrecht/T1_vs_T2_orig/work/b4/61d2e29852f9c9e73a3d7ff24c1058]
~> TaskHandler[id: 83; name: STAR_ALIGN (4); status: NEW; exit: -; error: -; workDir: /mnt/sdd2/data/Utrecht/T1_vs_T2_orig/work/e0/8cd7c0ca54eccf8b48549f3dc44d39]
~> TaskHandler[id: 84; name: STAR_ALIGN (5); status: NEW; exit: -; error: -; workDir: /mnt/sdd2/data/Utrecht/T1_vs_T2_orig/work/d3/d8e830b50f925a6dcb3e2ef5ab5476]
~> TaskHandler[id: 86; name: STAR_ALIGN (7); status: NEW; exit: -; error: -; workDir: /mnt/sdd2/data/Utrecht/T1_vs_T2_orig/work/fd/0387e7ad532c7e4bf92a90d070aa95]
.. remaining tasks omitted.
Oct-22 16:56:08.061 [Task monitor] DEBUG n.processor.TaskPollingMonitor - Task completed > TaskHandler[id: 98; name: STAR_ALIGN (19); status: COMPLETED; exit: 0; error: -; workDir: /mnt/sdd2/data/Utrecht/T1_vs_T2_orig/work/f2/550bfbd935bb3e5792f484c3c07e0e]
Oct-22 16:56:08.064 [Task submitter] DEBUG nextflow.executor.LocalTaskHandler - Launch cmd line: /bin/bash -ue .command.run
Oct-22 16:56:08.065 [Task submitter] INFO  nextflow.Session - [d0/1ea0e9] Submitted process > STAR_ALIGN (22)
Oct-22 16:58:39.778 [Task monitor] DEBUG n.processor.TaskPollingMonitor - Task completed > TaskHandler[id: 101; name: STAR_ALIGN (22); status: COMPLETED; exit: 0; error: -; workDir: /mnt/sdd2/data/Utrecht/T1_vs_T2_orig/work/d0/1ea0e989dfea3b5b989bd7a5cc3139]
Oct-22 16:58:39.782 [Task submitter] DEBUG nextflow.executor.LocalTaskHandler - Launch cmd line: /bin/bash -ue .command.run
Oct-22 16:58:39.782 [Task submitter] INFO  nextflow.Session - [13/1c27b1] Submitted process > STAR_ALIGN (9)
Oct-22 17:00:22.497 [Task monitor] DEBUG n.processor.TaskPollingMonitor - !! executor local > tasks to be completed: 1 -- submitted tasks are shown below
~> TaskHandler[id: 88; name: STAR_ALIGN (9); status: RUNNING; exit: -; error: -; workDir: /mnt/sdd2/data/Utrecht/T1_vs_T2_orig/work/13/1c27b1d4720f840b32d34da169bae6]
Oct-22 17:00:27.830 [Task submitter] DEBUG n.processor.TaskPollingMonitor - %% executor local > tasks in the submission queue: 75 -- tasks to be submitted are shown below
~> TaskHandler[id: 89; name: STAR_ALIGN (10); status: NEW; exit: -; error: -; workDir: /mnt/sdd2/data/Utrecht/T1_vs_T2_orig/work/26/cf8523ca91b4556c1a0903913f9ae6]
~> TaskHandler[id: 105; name: STAR_ALIGN (26); status: NEW; exit: -; error: -; workDir: /mnt/sdd2/data/Utrecht/T1_vs_T2_orig/work/ca/f3c2c1c9350f04fb59c9af86851eaa]
~> TaskHandler[id: 102; name: STAR_ALIGN (23); status: NEW; exit: -; error: -; workDir: /mnt/sdd2/data/Utrecht/T1_vs_T2_orig/work/e2/53a39214481b26b353e6a8b3cafcc7]
~> TaskHandler[id: 104; name: STAR_ALIGN (25); status: NEW; exit: -; error: -; workDir: /mnt/sdd2/data/Utrecht/T1_vs_T2_orig/work/6a/edd8f25cfa397fa2cfbfcfeba42173]
~> TaskHandler[id: 112; name: STAR_ALIGN (33); status: NEW; exit: -; error: -; workDir: /mnt/sdd2/data/Utrecht/T1_vs_T2_orig/work/b4/61d2e29852f9c9e73a3d7ff24c1058]
~> TaskHandler[id: 83; name: STAR_ALIGN (4); status: NEW; exit: -; error: -; workDir: /mnt/sdd2/data/Utrecht/T1_vs_T2_orig/work/e0/8cd7c0ca54eccf8b48549f3dc44d39]
~> TaskHandler[id: 84; name: STAR_ALIGN (5); status: NEW; exit: -; error: -; workDir: /mnt/sdd2/data/Utrecht/T1_vs_T2_orig/work/d3/d8e830b50f925a6dcb3e2ef5ab5476]
~> TaskHandler[id: 86; name: STAR_ALIGN (7); status: NEW; exit: -; error: -; workDir: /mnt/sdd2/data/Utrecht/T1_vs_T2_orig/work/fd/0387e7ad532c7e4bf92a90d070aa95]
~> TaskHandler[id: 116; name: STAR_ALIGN (37); status: NEW; exit: -; error: -; workDir: /mnt/sdd2/data/Utrecht/T1_vs_T2_orig/work/61/c4f8e931be51dcf651e61782462089]
~> TaskHandler[id: 85; name: STAR_ALIGN (6); status: NEW; exit: -; error: -; workDir: /mnt/sdd2/data/Utrecht/T1_vs_T2_orig/work/27/5a01586add0364780cc7f75842a6d4]
.. remaining tasks omitted.
Oct-22 17:00:43.293 [Task monitor] DEBUG n.processor.TaskPollingMonitor - Task completed > TaskHandler[id: 88; name: STAR_ALIGN (9); status: COMPLETED; exit: 0; error: -; workDir: /mnt/sdd2/data/Utrecht/T1_vs_T2_orig/work/13/1c27b1d4720f840b32d34da169bae6]
Oct-22 17:00:43.297 [Task submitter] DEBUG nextflow.executor.LocalTaskHandler - Launch cmd line: /bin/bash -ue .command.run
Oct-22 17:00:43.298 [Task submitter] INFO  nextflow.Session - [26/cf8523] Submitted process > STAR_ALIGN (10)
Oct-22 17:02:51.369 [Task monitor] DEBUG n.processor.TaskPollingMonitor - Task completed > TaskHandler[id: 89; name: STAR_ALIGN (10); status: COMPLETED; exit: 0; error: -; workDir: /mnt/sdd2/data/Utrecht/T1_vs_T2_orig/work/26/cf8523ca91b4556c1a0903913f9ae6]
Oct-22 17:02:51.374 [Task submitter] DEBUG nextflow.executor.LocalTaskHandler - Launch cmd line: /bin/bash -ue .command.run
Oct-22 17:02:51.375 [Task submitter] INFO  nextflow.Session - [ca/f3c2c1] Submitted process > STAR_ALIGN (26)
Oct-22 17:05:22.548 [Task monitor] DEBUG n.processor.TaskPollingMonitor - !! executor local > tasks to be completed: 1 -- submitted tasks are shown below
~> TaskHandler[id: 105; name: STAR_ALIGN (26); status: RUNNING; exit: -; error: -; workDir: /mnt/sdd2/data/Utrecht/T1_vs_T2_orig/work/ca/f3c2c1c9350f04fb59c9af86851eaa]
Oct-22 17:05:28.445 [Task submitter] DEBUG n.processor.TaskPollingMonitor - %% executor local > tasks in the submission queue: 75 -- tasks to be submitted are shown below
~> TaskHandler[id: 102; name: STAR_ALIGN (23); status: NEW; exit: -; error: -; workDir: /mnt/sdd2/data/Utrecht/T1_vs_T2_orig/work/e2/53a39214481b26b353e6a8b3cafcc7]
~> TaskHandler[id: 104; name: STAR_ALIGN (25); status: NEW; exit: -; error: -; workDir: /mnt/sdd2/data/Utrecht/T1_vs_T2_orig/work/6a/edd8f25cfa397fa2cfbfcfeba42173]
~> TaskHandler[id: 112; name: STAR_ALIGN (33); status: NEW; exit: -; error: -; workDir: /mnt/sdd2/data/Utrecht/T1_vs_T2_orig/work/b4/61d2e29852f9c9e73a3d7ff24c1058]
~> TaskHandler[id: 83; name: STAR_ALIGN (4); status: NEW; exit: -; error: -; workDir: /mnt/sdd2/data/Utrecht/T1_vs_T2_orig/work/e0/8cd7c0ca54eccf8b48549f3dc44d39]
~> TaskHandler[id: 84; name: STAR_ALIGN (5); status: NEW; exit: -; error: -; workDir: /mnt/sdd2/data/Utrecht/T1_vs_T2_orig/work/d3/d8e830b50f925a6dcb3e2ef5ab5476]
~> TaskHandler[id: 86; name: STAR_ALIGN (7); status: NEW; exit: -; error: -; workDir: /mnt/sdd2/data/Utrecht/T1_vs_T2_orig/work/fd/0387e7ad532c7e4bf92a90d070aa95]
~> TaskHandler[id: 116; name: STAR_ALIGN (37); status: NEW; exit: -; error: -; workDir: /mnt/sdd2/data/Utrecht/T1_vs_T2_orig/work/61/c4f8e931be51dcf651e61782462089]
~> TaskHandler[id: 85; name: STAR_ALIGN (6); status: NEW; exit: -; error: -; workDir: /mnt/sdd2/data/Utrecht/T1_vs_T2_orig/work/27/5a01586add0364780cc7f75842a6d4]
~> TaskHandler[id: 107; name: STAR_ALIGN (28); status: NEW; exit: -; error: -; workDir: /mnt/sdd2/data/Utrecht/T1_vs_T2_orig/work/6e/9c3909097321f4b9d729d23fae2b08]
~> TaskHandler[id: 97; name: STAR_ALIGN (18); status: NEW; exit: -; error: -; workDir: /mnt/sdd2/data/Utrecht/T1_vs_T2_orig/work/fe/2033071f67bae3b4e41b3e9814fd1b]
.. remaining tasks omitted.
Oct-22 17:05:29.388 [Task monitor] DEBUG n.processor.TaskPollingMonitor - Task completed > TaskHandler[id: 105; name: STAR_ALIGN (26); status: COMPLETED; exit: 0; error: -; workDir: /mnt/sdd2/data/Utrecht/T1_vs_T2_orig/work/ca/f3c2c1c9350f04fb59c9af86851eaa]
Oct-22 17:05:29.392 [Task submitter] DEBUG nextflow.executor.LocalTaskHandler - Launch cmd line: /bin/bash -ue .command.run
Oct-22 17:05:29.393 [Task submitter] INFO  nextflow.Session - [e2/53a392] Submitted process > STAR_ALIGN (23)
Oct-22 17:07:54.342 [Task monitor] DEBUG n.processor.TaskPollingMonitor - Task completed > TaskHandler[id: 102; name: STAR_ALIGN (23); status: COMPLETED; exit: 0; error: -; workDir: /mnt/sdd2/data/Utrecht/T1_vs_T2_orig/work/e2/53a39214481b26b353e6a8b3cafcc7]
Oct-22 17:07:54.345 [Task submitter] DEBUG nextflow.executor.LocalTaskHandler - Launch cmd line: /bin/bash -ue .command.run
Oct-22 17:07:54.346 [Task submitter] INFO  nextflow.Session - [6a/edd8f2] Submitted process > STAR_ALIGN (25)
Oct-22 17:08:46.084 [Task monitor] DEBUG n.processor.TaskPollingMonitor - Task completed > TaskHandler[id: 104; name: STAR_ALIGN (25); status: COMPLETED; exit: 0; error: -; workDir: /mnt/sdd2/data/Utrecht/T1_vs_T2_orig/work/6a/edd8f25cfa397fa2cfbfcfeba42173]
Oct-22 17:08:46.088 [Task submitter] DEBUG nextflow.executor.LocalTaskHandler - Launch cmd line: /bin/bash -ue .command.run
Oct-22 17:08:46.089 [Task submitter] INFO  nextflow.Session - [b4/61d2e2] Submitted process > STAR_ALIGN (33)
Oct-22 17:09:58.967 [Task monitor] DEBUG n.processor.TaskPollingMonitor - Task completed > TaskHandler[id: 112; name: STAR_ALIGN (33); status: COMPLETED; exit: 0; error: -; workDir: /mnt/sdd2/data/Utrecht/T1_vs_T2_orig/work/b4/61d2e29852f9c9e73a3d7ff24c1058]
Oct-22 17:09:58.971 [Task submitter] DEBUG nextflow.executor.LocalTaskHandler - Launch cmd line: /bin/bash -ue .command.run
Oct-22 17:09:58.971 [Task submitter] INFO  nextflow.Session - [e0/8cd7c0] Submitted process > STAR_ALIGN (4)
Oct-22 17:10:22.595 [Task monitor] DEBUG n.processor.TaskPollingMonitor - !! executor local > tasks to be completed: 1 -- submitted tasks are shown below
~> TaskHandler[id: 83; name: STAR_ALIGN (4); status: RUNNING; exit: -; error: -; workDir: /mnt/sdd2/data/Utrecht/T1_vs_T2_orig/work/e0/8cd7c0ca54eccf8b48549f3dc44d39]
Oct-22 17:10:28.986 [Task submitter] DEBUG n.processor.TaskPollingMonitor - %% executor local > tasks in the submission queue: 75 -- tasks to be submitted are shown below
~> TaskHandler[id: 84; name: STAR_ALIGN (5); status: NEW; exit: -; error: -; workDir: /mnt/sdd2/data/Utrecht/T1_vs_T2_orig/work/d3/d8e830b50f925a6dcb3e2ef5ab5476]
~> TaskHandler[id: 86; name: STAR_ALIGN (7); status: NEW; exit: -; error: -; workDir: /mnt/sdd2/data/Utrecht/T1_vs_T2_orig/work/fd/0387e7ad532c7e4bf92a90d070aa95]
~> TaskHandler[id: 116; name: STAR_ALIGN (37); status: NEW; exit: -; error: -; workDir: /mnt/sdd2/data/Utrecht/T1_vs_T2_orig/work/61/c4f8e931be51dcf651e61782462089]
~> TaskHandler[id: 85; name: STAR_ALIGN (6); status: NEW; exit: -; error: -; workDir: /mnt/sdd2/data/Utrecht/T1_vs_T2_orig/work/27/5a01586add0364780cc7f75842a6d4]
~> TaskHandler[id: 107; name: STAR_ALIGN (28); status: NEW; exit: -; error: -; workDir: /mnt/sdd2/data/Utrecht/T1_vs_T2_orig/work/6e/9c3909097321f4b9d729d23fae2b08]
~> TaskHandler[id: 97; name: STAR_ALIGN (18); status: NEW; exit: -; error: -; workDir: /mnt/sdd2/data/Utrecht/T1_vs_T2_orig/work/fe/2033071f67bae3b4e41b3e9814fd1b]
~> TaskHandler[id: 106; name: STAR_ALIGN (27); status: NEW; exit: -; error: -; workDir: /mnt/sdd2/data/Utrecht/T1_vs_T2_orig/work/70/0ee019e19a8ab1a61731648021d713]
~> TaskHandler[id: 109; name: STAR_ALIGN (30); status: NEW; exit: -; error: -; workDir: /mnt/sdd2/data/Utrecht/T1_vs_T2_orig/work/6e/c0b51051ac9422e90e2f436c34b729]
~> TaskHandler[id: 108; name: STAR_ALIGN (29); status: NEW; exit: -; error: -; workDir: /mnt/sdd2/data/Utrecht/T1_vs_T2_orig/work/31/60f4be2eb9eb7d75f88eefdaef53d2]
~> TaskHandler[id: 113; name: STAR_ALIGN (34); status: NEW; exit: -; error: -; workDir: /mnt/sdd2/data/Utrecht/T1_vs_T2_orig/work/66/a01974a4fb05760e0bbbc197a85220]
.. remaining tasks omitted.
Oct-22 17:11:33.371 [Task monitor] DEBUG n.processor.TaskPollingMonitor - Task completed > TaskHandler[id: 83; name: STAR_ALIGN (4); status: COMPLETED; exit: 0; error: -; workDir: /mnt/sdd2/data/Utrecht/T1_vs_T2_orig/work/e0/8cd7c0ca54eccf8b48549f3dc44d39]
Oct-22 17:11:33.375 [Task submitter] DEBUG nextflow.executor.LocalTaskHandler - Launch cmd line: /bin/bash -ue .command.run
Oct-22 17:11:33.375 [Task submitter] INFO  nextflow.Session - [d3/d8e830] Submitted process > STAR_ALIGN (5)
Oct-22 17:13:19.972 [Task monitor] DEBUG n.processor.TaskPollingMonitor - Task completed > TaskHandler[id: 84; name: STAR_ALIGN (5); status: COMPLETED; exit: 0; error: -; workDir: /mnt/sdd2/data/Utrecht/T1_vs_T2_orig/work/d3/d8e830b50f925a6dcb3e2ef5ab5476]
Oct-22 17:13:19.977 [Task submitter] DEBUG nextflow.executor.LocalTaskHandler - Launch cmd line: /bin/bash -ue .command.run
Oct-22 17:13:19.977 [Task submitter] INFO  nextflow.Session - [fd/0387e7] Submitted process > STAR_ALIGN (7)
Oct-22 17:15:10.309 [Task monitor] DEBUG n.processor.TaskPollingMonitor - Task completed > TaskHandler[id: 86; name: STAR_ALIGN (7); status: COMPLETED; exit: 0; error: -; workDir: /mnt/sdd2/data/Utrecht/T1_vs_T2_orig/work/fd/0387e7ad532c7e4bf92a90d070aa95]
Oct-22 17:15:10.313 [Task submitter] DEBUG nextflow.executor.LocalTaskHandler - Launch cmd line: /bin/bash -ue .command.run
Oct-22 17:15:10.313 [Task submitter] INFO  nextflow.Session - [61/c4f8e9] Submitted process > STAR_ALIGN (37)
Oct-22 17:15:22.627 [Task monitor] DEBUG n.processor.TaskPollingMonitor - !! executor local > tasks to be completed: 1 -- submitted tasks are shown below
~> TaskHandler[id: 116; name: STAR_ALIGN (37); status: RUNNING; exit: -; error: -; workDir: /mnt/sdd2/data/Utrecht/T1_vs_T2_orig/work/61/c4f8e931be51dcf651e61782462089]
Oct-22 17:15:29.324 [Task submitter] DEBUG n.processor.TaskPollingMonitor - %% executor local > tasks in the submission queue: 75 -- tasks to be submitted are shown below
~> TaskHandler[id: 85; name: STAR_ALIGN (6); status: NEW; exit: -; error: -; workDir: /mnt/sdd2/data/Utrecht/T1_vs_T2_orig/work/27/5a01586add0364780cc7f75842a6d4]
~> TaskHandler[id: 107; name: STAR_ALIGN (28); status: NEW; exit: -; error: -; workDir: /mnt/sdd2/data/Utrecht/T1_vs_T2_orig/work/6e/9c3909097321f4b9d729d23fae2b08]
~> TaskHandler[id: 97; name: STAR_ALIGN (18); status: NEW; exit: -; error: -; workDir: /mnt/sdd2/data/Utrecht/T1_vs_T2_orig/work/fe/2033071f67bae3b4e41b3e9814fd1b]
~> TaskHandler[id: 106; name: STAR_ALIGN (27); status: NEW; exit: -; error: -; workDir: /mnt/sdd2/data/Utrecht/T1_vs_T2_orig/work/70/0ee019e19a8ab1a61731648021d713]
~> TaskHandler[id: 109; name: STAR_ALIGN (30); status: NEW; exit: -; error: -; workDir: /mnt/sdd2/data/Utrecht/T1_vs_T2_orig/work/6e/c0b51051ac9422e90e2f436c34b729]
~> TaskHandler[id: 108; name: STAR_ALIGN (29); status: NEW; exit: -; error: -; workDir: /mnt/sdd2/data/Utrecht/T1_vs_T2_orig/work/31/60f4be2eb9eb7d75f88eefdaef53d2]
~> TaskHandler[id: 113; name: STAR_ALIGN (34); status: NEW; exit: -; error: -; workDir: /mnt/sdd2/data/Utrecht/T1_vs_T2_orig/work/66/a01974a4fb05760e0bbbc197a85220]
~> TaskHandler[id: 115; name: STAR_ALIGN (36); status: NEW; exit: -; error: -; workDir: /mnt/sdd2/data/Utrecht/T1_vs_T2_orig/work/91/4cbed97c64cef85bd3f386859edcad]
~> TaskHandler[id: 110; name: STAR_ALIGN (31); status: NEW; exit: -; error: -; workDir: /mnt/sdd2/data/Utrecht/T1_vs_T2_orig/work/47/b6e0089fe400db111241914e416859]
~> TaskHandler[id: 111; name: STAR_ALIGN (32); status: NEW; exit: -; error: -; workDir: /mnt/sdd2/data/Utrecht/T1_vs_T2_orig/work/4c/977bd2ccf49bb83a1b328efec82ab2]
.. remaining tasks omitted.
Oct-22 17:17:19.299 [Task monitor] DEBUG n.processor.TaskPollingMonitor - Task completed > TaskHandler[id: 116; name: STAR_ALIGN (37); status: COMPLETED; exit: 0; error: -; workDir: /mnt/sdd2/data/Utrecht/T1_vs_T2_orig/work/61/c4f8e931be51dcf651e61782462089]
Oct-22 17:17:19.303 [Task submitter] DEBUG nextflow.executor.LocalTaskHandler - Launch cmd line: /bin/bash -ue .command.run
Oct-22 17:17:19.303 [Task submitter] INFO  nextflow.Session - [27/5a0158] Submitted process > STAR_ALIGN (6)
Oct-22 17:18:53.107 [Task monitor] DEBUG n.processor.TaskPollingMonitor - Task completed > TaskHandler[id: 85; name: STAR_ALIGN (6); status: COMPLETED; exit: 0; error: -; workDir: /mnt/sdd2/data/Utrecht/T1_vs_T2_orig/work/27/5a01586add0364780cc7f75842a6d4]
Oct-22 17:18:53.111 [Task submitter] DEBUG nextflow.executor.LocalTaskHandler - Launch cmd line: /bin/bash -ue .command.run
Oct-22 17:18:53.111 [Task submitter] INFO  nextflow.Session - [6e/9c3909] Submitted process > STAR_ALIGN (28)
Oct-22 17:20:22.726 [Task monitor] DEBUG n.processor.TaskPollingMonitor - !! executor local > tasks to be completed: 1 -- submitted tasks are shown below
~> TaskHandler[id: 107; name: STAR_ALIGN (28); status: RUNNING; exit: -; error: -; workDir: /mnt/sdd2/data/Utrecht/T1_vs_T2_orig/work/6e/9c3909097321f4b9d729d23fae2b08]
Oct-22 17:20:30.154 [Task submitter] DEBUG n.processor.TaskPollingMonitor - %% executor local > tasks in the submission queue: 75 -- tasks to be submitted are shown below
~> TaskHandler[id: 97; name: STAR_ALIGN (18); status: NEW; exit: -; error: -; workDir: /mnt/sdd2/data/Utrecht/T1_vs_T2_orig/work/fe/2033071f67bae3b4e41b3e9814fd1b]
~> TaskHandler[id: 106; name: STAR_ALIGN (27); status: NEW; exit: -; error: -; workDir: /mnt/sdd2/data/Utrecht/T1_vs_T2_orig/work/70/0ee019e19a8ab1a61731648021d713]
~> TaskHandler[id: 109; name: STAR_ALIGN (30); status: NEW; exit: -; error: -; workDir: /mnt/sdd2/data/Utrecht/T1_vs_T2_orig/work/6e/c0b51051ac9422e90e2f436c34b729]
~> TaskHandler[id: 108; name: STAR_ALIGN (29); status: NEW; exit: -; error: -; workDir: /mnt/sdd2/data/Utrecht/T1_vs_T2_orig/work/31/60f4be2eb9eb7d75f88eefdaef53d2]
~> TaskHandler[id: 113; name: STAR_ALIGN (34); status: NEW; exit: -; error: -; workDir: /mnt/sdd2/data/Utrecht/T1_vs_T2_orig/work/66/a01974a4fb05760e0bbbc197a85220]
~> TaskHandler[id: 115; name: STAR_ALIGN (36); status: NEW; exit: -; error: -; workDir: /mnt/sdd2/data/Utrecht/T1_vs_T2_orig/work/91/4cbed97c64cef85bd3f386859edcad]
~> TaskHandler[id: 110; name: STAR_ALIGN (31); status: NEW; exit: -; error: -; workDir: /mnt/sdd2/data/Utrecht/T1_vs_T2_orig/work/47/b6e0089fe400db111241914e416859]
~> TaskHandler[id: 111; name: STAR_ALIGN (32); status: NEW; exit: -; error: -; workDir: /mnt/sdd2/data/Utrecht/T1_vs_T2_orig/work/4c/977bd2ccf49bb83a1b328efec82ab2]
~> TaskHandler[id: 114; name: STAR_ALIGN (35); status: NEW; exit: -; error: -; workDir: /mnt/sdd2/data/Utrecht/T1_vs_T2_orig/work/67/575484f01ab6b8aae294b83b2169c5]
~> TaskHandler[id: 123; name: STAR_ALIGN (44); status: NEW; exit: -; error: -; workDir: /mnt/sdd2/data/Utrecht/T1_vs_T2_orig/work/31/87b0d881dd1120ffd3fd45347ddf30]
.. remaining tasks omitted.
Oct-22 17:21:38.177 [Task monitor] DEBUG n.processor.TaskPollingMonitor - Task completed > TaskHandler[id: 107; name: STAR_ALIGN (28); status: COMPLETED; exit: 0; error: -; workDir: /mnt/sdd2/data/Utrecht/T1_vs_T2_orig/work/6e/9c3909097321f4b9d729d23fae2b08]
Oct-22 17:21:38.182 [Task submitter] DEBUG nextflow.executor.LocalTaskHandler - Launch cmd line: /bin/bash -ue .command.run
Oct-22 17:21:38.182 [Task submitter] INFO  nextflow.Session - [fe/203307] Submitted process > STAR_ALIGN (18)
Oct-22 17:23:54.939 [Task monitor] DEBUG n.processor.TaskPollingMonitor - Task completed > TaskHandler[id: 97; name: STAR_ALIGN (18); status: COMPLETED; exit: 0; error: -; workDir: /mnt/sdd2/data/Utrecht/T1_vs_T2_orig/work/fe/2033071f67bae3b4e41b3e9814fd1b]
Oct-22 17:23:54.942 [Task submitter] DEBUG nextflow.executor.LocalTaskHandler - Launch cmd line: /bin/bash -ue .command.run
Oct-22 17:23:54.943 [Task submitter] INFO  nextflow.Session - [70/0ee019] Submitted process > STAR_ALIGN (27)
Oct-22 17:25:22.747 [Task monitor] DEBUG n.processor.TaskPollingMonitor - !! executor local > tasks to be completed: 1 -- submitted tasks are shown below
~> TaskHandler[id: 106; name: STAR_ALIGN (27); status: RUNNING; exit: -; error: -; workDir: /mnt/sdd2/data/Utrecht/T1_vs_T2_orig/work/70/0ee019e19a8ab1a61731648021d713]
Oct-22 17:25:30.987 [Task submitter] DEBUG n.processor.TaskPollingMonitor - %% executor local > tasks in the submission queue: 75 -- tasks to be submitted are shown below
~> TaskHandler[id: 109; name: STAR_ALIGN (30); status: NEW; exit: -; error: -; workDir: /mnt/sdd2/data/Utrecht/T1_vs_T2_orig/work/6e/c0b51051ac9422e90e2f436c34b729]
~> TaskHandler[id: 108; name: STAR_ALIGN (29); status: NEW; exit: -; error: -; workDir: /mnt/sdd2/data/Utrecht/T1_vs_T2_orig/work/31/60f4be2eb9eb7d75f88eefdaef53d2]
~> TaskHandler[id: 113; name: STAR_ALIGN (34); status: NEW; exit: -; error: -; workDir: /mnt/sdd2/data/Utrecht/T1_vs_T2_orig/work/66/a01974a4fb05760e0bbbc197a85220]
~> TaskHandler[id: 115; name: STAR_ALIGN (36); status: NEW; exit: -; error: -; workDir: /mnt/sdd2/data/Utrecht/T1_vs_T2_orig/work/91/4cbed97c64cef85bd3f386859edcad]
~> TaskHandler[id: 110; name: STAR_ALIGN (31); status: NEW; exit: -; error: -; workDir: /mnt/sdd2/data/Utrecht/T1_vs_T2_orig/work/47/b6e0089fe400db111241914e416859]
~> TaskHandler[id: 111; name: STAR_ALIGN (32); status: NEW; exit: -; error: -; workDir: /mnt/sdd2/data/Utrecht/T1_vs_T2_orig/work/4c/977bd2ccf49bb83a1b328efec82ab2]
~> TaskHandler[id: 114; name: STAR_ALIGN (35); status: NEW; exit: -; error: -; workDir: /mnt/sdd2/data/Utrecht/T1_vs_T2_orig/work/67/575484f01ab6b8aae294b83b2169c5]
~> TaskHandler[id: 123; name: STAR_ALIGN (44); status: NEW; exit: -; error: -; workDir: /mnt/sdd2/data/Utrecht/T1_vs_T2_orig/work/31/87b0d881dd1120ffd3fd45347ddf30]
~> TaskHandler[id: 117; name: STAR_ALIGN (38); status: NEW; exit: -; error: -; workDir: /mnt/sdd2/data/Utrecht/T1_vs_T2_orig/work/74/330d6f91c7d4ab33aaa231b51b0a66]
~> TaskHandler[id: 122; name: STAR_ALIGN (43); status: NEW; exit: -; error: -; workDir: /mnt/sdd2/data/Utrecht/T1_vs_T2_orig/work/55/458e4ea6db3a195d56883ecc3af63b]
.. remaining tasks omitted.
Oct-22 17:26:26.418 [Task monitor] DEBUG n.processor.TaskPollingMonitor - Task completed > TaskHandler[id: 106; name: STAR_ALIGN (27); status: COMPLETED; exit: 0; error: -; workDir: /mnt/sdd2/data/Utrecht/T1_vs_T2_orig/work/70/0ee019e19a8ab1a61731648021d713]
Oct-22 17:26:26.422 [Task submitter] DEBUG nextflow.executor.LocalTaskHandler - Launch cmd line: /bin/bash -ue .command.run
Oct-22 17:26:26.422 [Task submitter] INFO  nextflow.Session - [6e/c0b510] Submitted process > STAR_ALIGN (30)
Oct-22 17:27:49.849 [Task monitor] DEBUG n.processor.TaskPollingMonitor - Task completed > TaskHandler[id: 109; name: STAR_ALIGN (30); status: COMPLETED; exit: 0; error: -; workDir: /mnt/sdd2/data/Utrecht/T1_vs_T2_orig/work/6e/c0b51051ac9422e90e2f436c34b729]
Oct-22 17:27:49.853 [Task submitter] DEBUG nextflow.executor.LocalTaskHandler - Launch cmd line: /bin/bash -ue .command.run
Oct-22 17:27:49.854 [Task submitter] INFO  nextflow.Session - [31/60f4be] Submitted process > STAR_ALIGN (29)
Oct-22 17:29:50.482 [Task monitor] DEBUG n.processor.TaskPollingMonitor - Task completed > TaskHandler[id: 108; name: STAR_ALIGN (29); status: COMPLETED; exit: 0; error: -; workDir: /mnt/sdd2/data/Utrecht/T1_vs_T2_orig/work/31/60f4be2eb9eb7d75f88eefdaef53d2]
Oct-22 17:29:50.486 [Task submitter] DEBUG nextflow.executor.LocalTaskHandler - Launch cmd line: /bin/bash -ue .command.run
Oct-22 17:29:50.486 [Task submitter] INFO  nextflow.Session - [66/a01974] Submitted process > STAR_ALIGN (34)
Oct-22 17:30:22.825 [Task monitor] DEBUG n.processor.TaskPollingMonitor - !! executor local > tasks to be completed: 1 -- submitted tasks are shown below
~> TaskHandler[id: 113; name: STAR_ALIGN (34); status: RUNNING; exit: -; error: -; workDir: /mnt/sdd2/data/Utrecht/T1_vs_T2_orig/work/66/a01974a4fb05760e0bbbc197a85220]
Oct-22 17:30:31.505 [Task submitter] DEBUG n.processor.TaskPollingMonitor - %% executor local > tasks in the submission queue: 75 -- tasks to be submitted are shown below
~> TaskHandler[id: 115; name: STAR_ALIGN (36); status: NEW; exit: -; error: -; workDir: /mnt/sdd2/data/Utrecht/T1_vs_T2_orig/work/91/4cbed97c64cef85bd3f386859edcad]
~> TaskHandler[id: 110; name: STAR_ALIGN (31); status: NEW; exit: -; error: -; workDir: /mnt/sdd2/data/Utrecht/T1_vs_T2_orig/work/47/b6e0089fe400db111241914e416859]
~> TaskHandler[id: 111; name: STAR_ALIGN (32); status: NEW; exit: -; error: -; workDir: /mnt/sdd2/data/Utrecht/T1_vs_T2_orig/work/4c/977bd2ccf49bb83a1b328efec82ab2]
~> TaskHandler[id: 114; name: STAR_ALIGN (35); status: NEW; exit: -; error: -; workDir: /mnt/sdd2/data/Utrecht/T1_vs_T2_orig/work/67/575484f01ab6b8aae294b83b2169c5]
~> TaskHandler[id: 123; name: STAR_ALIGN (44); status: NEW; exit: -; error: -; workDir: /mnt/sdd2/data/Utrecht/T1_vs_T2_orig/work/31/87b0d881dd1120ffd3fd45347ddf30]
~> TaskHandler[id: 117; name: STAR_ALIGN (38); status: NEW; exit: -; error: -; workDir: /mnt/sdd2/data/Utrecht/T1_vs_T2_orig/work/74/330d6f91c7d4ab33aaa231b51b0a66]
~> TaskHandler[id: 122; name: STAR_ALIGN (43); status: NEW; exit: -; error: -; workDir: /mnt/sdd2/data/Utrecht/T1_vs_T2_orig/work/55/458e4ea6db3a195d56883ecc3af63b]
~> TaskHandler[id: 118; name: STAR_ALIGN (39); status: NEW; exit: -; error: -; workDir: /mnt/sdd2/data/Utrecht/T1_vs_T2_orig/work/c5/abe478f724f2492b85943011d9ad99]
~> TaskHandler[id: 120; name: STAR_ALIGN (41); status: NEW; exit: -; error: -; workDir: /mnt/sdd2/data/Utrecht/T1_vs_T2_orig/work/1f/6fcb7dd570f6175da486ad28090dda]
~> TaskHandler[id: 119; name: STAR_ALIGN (40); status: NEW; exit: -; error: -; workDir: /mnt/sdd2/data/Utrecht/T1_vs_T2_orig/work/4b/27dc44b6c1ed51b77cfb048cd26514]
.. remaining tasks omitted.
Oct-22 17:31:16.680 [Task monitor] DEBUG n.processor.TaskPollingMonitor - Task completed > TaskHandler[id: 113; name: STAR_ALIGN (34); status: COMPLETED; exit: 0; error: -; workDir: /mnt/sdd2/data/Utrecht/T1_vs_T2_orig/work/66/a01974a4fb05760e0bbbc197a85220]
Oct-22 17:31:16.683 [Task submitter] DEBUG nextflow.executor.LocalTaskHandler - Launch cmd line: /bin/bash -ue .command.run
Oct-22 17:31:16.683 [Task submitter] INFO  nextflow.Session - [91/4cbed9] Submitted process > STAR_ALIGN (36)
Oct-22 17:33:07.813 [Task monitor] DEBUG n.processor.TaskPollingMonitor - Task completed > TaskHandler[id: 115; name: STAR_ALIGN (36); status: COMPLETED; exit: 0; error: -; workDir: /mnt/sdd2/data/Utrecht/T1_vs_T2_orig/work/91/4cbed97c64cef85bd3f386859edcad]
Oct-22 17:33:07.817 [Task submitter] DEBUG nextflow.executor.LocalTaskHandler - Launch cmd line: /bin/bash -ue .command.run
Oct-22 17:33:07.817 [Task submitter] INFO  nextflow.Session - [47/b6e008] Submitted process > STAR_ALIGN (31)
Oct-22 17:35:10.137 [Task monitor] DEBUG n.processor.TaskPollingMonitor - Task completed > TaskHandler[id: 110; name: STAR_ALIGN (31); status: COMPLETED; exit: 0; error: -; workDir: /mnt/sdd2/data/Utrecht/T1_vs_T2_orig/work/47/b6e0089fe400db111241914e416859]
Oct-22 17:35:10.140 [Task submitter] DEBUG nextflow.executor.LocalTaskHandler - Launch cmd line: /bin/bash -ue .command.run
Oct-22 17:35:10.140 [Task submitter] INFO  nextflow.Session - [4c/977bd2] Submitted process > STAR_ALIGN (32)
Oct-22 17:35:22.855 [Task monitor] DEBUG n.processor.TaskPollingMonitor - !! executor local > tasks to be completed: 1 -- submitted tasks are shown below
~> TaskHandler[id: 111; name: STAR_ALIGN (32); status: RUNNING; exit: -; error: -; workDir: /mnt/sdd2/data/Utrecht/T1_vs_T2_orig/work/4c/977bd2ccf49bb83a1b328efec82ab2]
Oct-22 17:35:32.153 [Task submitter] DEBUG n.processor.TaskPollingMonitor - %% executor local > tasks in the submission queue: 75 -- tasks to be submitted are shown below
~> TaskHandler[id: 114; name: STAR_ALIGN (35); status: NEW; exit: -; error: -; workDir: /mnt/sdd2/data/Utrecht/T1_vs_T2_orig/work/67/575484f01ab6b8aae294b83b2169c5]
~> TaskHandler[id: 123; name: STAR_ALIGN (44); status: NEW; exit: -; error: -; workDir: /mnt/sdd2/data/Utrecht/T1_vs_T2_orig/work/31/87b0d881dd1120ffd3fd45347ddf30]
~> TaskHandler[id: 117; name: STAR_ALIGN (38); status: NEW; exit: -; error: -; workDir: /mnt/sdd2/data/Utrecht/T1_vs_T2_orig/work/74/330d6f91c7d4ab33aaa231b51b0a66]
~> TaskHandler[id: 122; name: STAR_ALIGN (43); status: NEW; exit: -; error: -; workDir: /mnt/sdd2/data/Utrecht/T1_vs_T2_orig/work/55/458e4ea6db3a195d56883ecc3af63b]
~> TaskHandler[id: 118; name: STAR_ALIGN (39); status: NEW; exit: -; error: -; workDir: /mnt/sdd2/data/Utrecht/T1_vs_T2_orig/work/c5/abe478f724f2492b85943011d9ad99]
~> TaskHandler[id: 120; name: STAR_ALIGN (41); status: NEW; exit: -; error: -; workDir: /mnt/sdd2/data/Utrecht/T1_vs_T2_orig/work/1f/6fcb7dd570f6175da486ad28090dda]
~> TaskHandler[id: 119; name: STAR_ALIGN (40); status: NEW; exit: -; error: -; workDir: /mnt/sdd2/data/Utrecht/T1_vs_T2_orig/work/4b/27dc44b6c1ed51b77cfb048cd26514]
~> TaskHandler[id: 121; name: STAR_ALIGN (42); status: NEW; exit: -; error: -; workDir: /mnt/sdd2/data/Utrecht/T1_vs_T2_orig/work/9c/3e93025a17f3450faab5570242373e]
~> TaskHandler[id: 124; name: STAR_ALIGN (45); status: NEW; exit: -; error: -; workDir: /mnt/sdd2/data/Utrecht/T1_vs_T2_orig/work/5d/4bc69a3046d78581b6b7ee004d1f9c]
~> TaskHandler[id: 125; name: STAR_ALIGN (46); status: NEW; exit: -; error: -; workDir: /mnt/sdd2/data/Utrecht/T1_vs_T2_orig/work/33/768f725cf28d8327cf888c42a49148]
.. remaining tasks omitted.
Oct-22 17:36:44.586 [Task monitor] DEBUG n.processor.TaskPollingMonitor - Task completed > TaskHandler[id: 111; name: STAR_ALIGN (32); status: COMPLETED; exit: 0; error: -; workDir: /mnt/sdd2/data/Utrecht/T1_vs_T2_orig/work/4c/977bd2ccf49bb83a1b328efec82ab2]
Oct-22 17:36:44.590 [Task submitter] DEBUG nextflow.executor.LocalTaskHandler - Launch cmd line: /bin/bash -ue .command.run
Oct-22 17:36:44.590 [Task submitter] INFO  nextflow.Session - [67/575484] Submitted process > STAR_ALIGN (35)
Oct-22 17:38:34.595 [Task monitor] DEBUG n.processor.TaskPollingMonitor - Task completed > TaskHandler[id: 114; name: STAR_ALIGN (35); status: COMPLETED; exit: 0; error: -; workDir: /mnt/sdd2/data/Utrecht/T1_vs_T2_orig/work/67/575484f01ab6b8aae294b83b2169c5]
Oct-22 17:38:34.598 [Task submitter] DEBUG nextflow.executor.LocalTaskHandler - Launch cmd line: /bin/bash -ue .command.run
Oct-22 17:38:34.598 [Task submitter] INFO  nextflow.Session - [31/87b0d8] Submitted process > STAR_ALIGN (44)
Oct-22 17:39:50.477 [Task monitor] DEBUG n.processor.TaskPollingMonitor - Task completed > TaskHandler[id: 123; name: STAR_ALIGN (44); status: COMPLETED; exit: 0; error: -; workDir: /mnt/sdd2/data/Utrecht/T1_vs_T2_orig/work/31/87b0d881dd1120ffd3fd45347ddf30]
Oct-22 17:39:50.481 [Task submitter] DEBUG nextflow.executor.LocalTaskHandler - Launch cmd line: /bin/bash -ue .command.run
Oct-22 17:39:50.481 [Task submitter] INFO  nextflow.Session - [74/330d6f] Submitted process > STAR_ALIGN (38)
Oct-22 17:40:22.916 [Task monitor] DEBUG n.processor.TaskPollingMonitor - !! executor local > tasks to be completed: 1 -- submitted tasks are shown below
~> TaskHandler[id: 117; name: STAR_ALIGN (38); status: RUNNING; exit: -; error: -; workDir: /mnt/sdd2/data/Utrecht/T1_vs_T2_orig/work/74/330d6f91c7d4ab33aaa231b51b0a66]
Oct-22 17:40:32.501 [Task submitter] DEBUG n.processor.TaskPollingMonitor - %% executor local > tasks in the submission queue: 75 -- tasks to be submitted are shown below
~> TaskHandler[id: 122; name: STAR_ALIGN (43); status: NEW; exit: -; error: -; workDir: /mnt/sdd2/data/Utrecht/T1_vs_T2_orig/work/55/458e4ea6db3a195d56883ecc3af63b]
~> TaskHandler[id: 118; name: STAR_ALIGN (39); status: NEW; exit: -; error: -; workDir: /mnt/sdd2/data/Utrecht/T1_vs_T2_orig/work/c5/abe478f724f2492b85943011d9ad99]
~> TaskHandler[id: 120; name: STAR_ALIGN (41); status: NEW; exit: -; error: -; workDir: /mnt/sdd2/data/Utrecht/T1_vs_T2_orig/work/1f/6fcb7dd570f6175da486ad28090dda]
~> TaskHandler[id: 119; name: STAR_ALIGN (40); status: NEW; exit: -; error: -; workDir: /mnt/sdd2/data/Utrecht/T1_vs_T2_orig/work/4b/27dc44b6c1ed51b77cfb048cd26514]
~> TaskHandler[id: 121; name: STAR_ALIGN (42); status: NEW; exit: -; error: -; workDir: /mnt/sdd2/data/Utrecht/T1_vs_T2_orig/work/9c/3e93025a17f3450faab5570242373e]
~> TaskHandler[id: 124; name: STAR_ALIGN (45); status: NEW; exit: -; error: -; workDir: /mnt/sdd2/data/Utrecht/T1_vs_T2_orig/work/5d/4bc69a3046d78581b6b7ee004d1f9c]
~> TaskHandler[id: 125; name: STAR_ALIGN (46); status: NEW; exit: -; error: -; workDir: /mnt/sdd2/data/Utrecht/T1_vs_T2_orig/work/33/768f725cf28d8327cf888c42a49148]
~> TaskHandler[id: 126; name: STAR_ALIGN (47); status: NEW; exit: -; error: -; workDir: /mnt/sdd2/data/Utrecht/T1_vs_T2_orig/work/ea/cadf91ea90913f1dfbfe4f35a1e7d5]
~> TaskHandler[id: 128; name: STAR_ALIGN (49); status: NEW; exit: -; error: -; workDir: /mnt/sdd2/data/Utrecht/T1_vs_T2_orig/work/15/1a4f30fa7c2f49f521b1145d70bd71]
~> TaskHandler[id: 127; name: STAR_ALIGN (48); status: NEW; exit: -; error: -; workDir: /mnt/sdd2/data/Utrecht/T1_vs_T2_orig/work/90/2c6e2040824b62ef70dad895e39458]
.. remaining tasks omitted.
Oct-22 17:41:28.084 [Task monitor] DEBUG n.processor.TaskPollingMonitor - Task completed > TaskHandler[id: 117; name: STAR_ALIGN (38); status: COMPLETED; exit: 0; error: -; workDir: /mnt/sdd2/data/Utrecht/T1_vs_T2_orig/work/74/330d6f91c7d4ab33aaa231b51b0a66]
Oct-22 17:41:28.087 [Task submitter] DEBUG nextflow.executor.LocalTaskHandler - Launch cmd line: /bin/bash -ue .command.run
Oct-22 17:41:28.087 [Task submitter] INFO  nextflow.Session - [55/458e4e] Submitted process > STAR_ALIGN (43)
Oct-22 17:43:25.707 [Task monitor] DEBUG n.processor.TaskPollingMonitor - Task completed > TaskHandler[id: 122; name: STAR_ALIGN (43); status: COMPLETED; exit: 0; error: -; workDir: /mnt/sdd2/data/Utrecht/T1_vs_T2_orig/work/55/458e4ea6db3a195d56883ecc3af63b]
Oct-22 17:43:25.711 [Task submitter] DEBUG nextflow.executor.LocalTaskHandler - Launch cmd line: /bin/bash -ue .command.run
Oct-22 17:43:25.711 [Task submitter] INFO  nextflow.Session - [c5/abe478] Submitted process > STAR_ALIGN (39)
Oct-22 17:45:22.944 [Task monitor] DEBUG n.processor.TaskPollingMonitor - !! executor local > tasks to be completed: 1 -- submitted tasks are shown below
~> TaskHandler[id: 118; name: STAR_ALIGN (39); status: RUNNING; exit: -; error: -; workDir: /mnt/sdd2/data/Utrecht/T1_vs_T2_orig/work/c5/abe478f724f2492b85943011d9ad99]
Oct-22 17:45:26.149 [Task monitor] DEBUG n.processor.TaskPollingMonitor - Task completed > TaskHandler[id: 118; name: STAR_ALIGN (39); status: COMPLETED; exit: 0; error: -; workDir: /mnt/sdd2/data/Utrecht/T1_vs_T2_orig/work/c5/abe478f724f2492b85943011d9ad99]
Oct-22 17:45:26.153 [Task submitter] DEBUG nextflow.executor.LocalTaskHandler - Launch cmd line: /bin/bash -ue .command.run
Oct-22 17:45:26.153 [Task submitter] INFO  nextflow.Session - [1f/6fcb7d] Submitted process > STAR_ALIGN (41)
Oct-22 17:45:33.159 [Task submitter] DEBUG n.processor.TaskPollingMonitor - %% executor local > tasks in the submission queue: 75 -- tasks to be submitted are shown below
~> TaskHandler[id: 119; name: STAR_ALIGN (40); status: NEW; exit: -; error: -; workDir: /mnt/sdd2/data/Utrecht/T1_vs_T2_orig/work/4b/27dc44b6c1ed51b77cfb048cd26514]
~> TaskHandler[id: 121; name: STAR_ALIGN (42); status: NEW; exit: -; error: -; workDir: /mnt/sdd2/data/Utrecht/T1_vs_T2_orig/work/9c/3e93025a17f3450faab5570242373e]
~> TaskHandler[id: 124; name: STAR_ALIGN (45); status: NEW; exit: -; error: -; workDir: /mnt/sdd2/data/Utrecht/T1_vs_T2_orig/work/5d/4bc69a3046d78581b6b7ee004d1f9c]
~> TaskHandler[id: 125; name: STAR_ALIGN (46); status: NEW; exit: -; error: -; workDir: /mnt/sdd2/data/Utrecht/T1_vs_T2_orig/work/33/768f725cf28d8327cf888c42a49148]
~> TaskHandler[id: 126; name: STAR_ALIGN (47); status: NEW; exit: -; error: -; workDir: /mnt/sdd2/data/Utrecht/T1_vs_T2_orig/work/ea/cadf91ea90913f1dfbfe4f35a1e7d5]
~> TaskHandler[id: 128; name: STAR_ALIGN (49); status: NEW; exit: -; error: -; workDir: /mnt/sdd2/data/Utrecht/T1_vs_T2_orig/work/15/1a4f30fa7c2f49f521b1145d70bd71]
~> TaskHandler[id: 127; name: STAR_ALIGN (48); status: NEW; exit: -; error: -; workDir: /mnt/sdd2/data/Utrecht/T1_vs_T2_orig/work/90/2c6e2040824b62ef70dad895e39458]
~> TaskHandler[id: 129; name: STAR_ALIGN (50); status: NEW; exit: -; error: -; workDir: /mnt/sdd2/data/Utrecht/T1_vs_T2_orig/work/55/f7b26bb109b13eabea6dc3ce37e929]
~> TaskHandler[id: 131; name: STAR_ALIGN (52); status: NEW; exit: -; error: -; workDir: /mnt/sdd2/data/Utrecht/T1_vs_T2_orig/work/4e/dddd56d9979b3e8d33aaabefc7c349]
~> TaskHandler[id: 133; name: STAR_ALIGN (54); status: NEW; exit: -; error: -; workDir: /mnt/sdd2/data/Utrecht/T1_vs_T2_orig/work/a6/c02cbc2094ff323f0475510a79420c]
.. remaining tasks omitted.
Oct-22 17:49:15.223 [Task monitor] DEBUG n.processor.TaskPollingMonitor - Task completed > TaskHandler[id: 120; name: STAR_ALIGN (41); status: COMPLETED; exit: 0; error: -; workDir: /mnt/sdd2/data/Utrecht/T1_vs_T2_orig/work/1f/6fcb7dd570f6175da486ad28090dda]
Oct-22 17:49:15.227 [Task submitter] DEBUG nextflow.executor.LocalTaskHandler - Launch cmd line: /bin/bash -ue .command.run
Oct-22 17:49:15.227 [Task submitter] INFO  nextflow.Session - [4b/27dc44] Submitted process > STAR_ALIGN (40)
Oct-22 17:50:23.012 [Task monitor] DEBUG n.processor.TaskPollingMonitor - !! executor local > tasks to be completed: 1 -- submitted tasks are shown below
~> TaskHandler[id: 119; name: STAR_ALIGN (40); status: RUNNING; exit: -; error: -; workDir: /mnt/sdd2/data/Utrecht/T1_vs_T2_orig/work/4b/27dc44b6c1ed51b77cfb048cd26514]
Oct-22 17:50:33.264 [Task submitter] DEBUG n.processor.TaskPollingMonitor - %% executor local > tasks in the submission queue: 75 -- tasks to be submitted are shown below
~> TaskHandler[id: 121; name: STAR_ALIGN (42); status: NEW; exit: -; error: -; workDir: /mnt/sdd2/data/Utrecht/T1_vs_T2_orig/work/9c/3e93025a17f3450faab5570242373e]
~> TaskHandler[id: 124; name: STAR_ALIGN (45); status: NEW; exit: -; error: -; workDir: /mnt/sdd2/data/Utrecht/T1_vs_T2_orig/work/5d/4bc69a3046d78581b6b7ee004d1f9c]
~> TaskHandler[id: 125; name: STAR_ALIGN (46); status: NEW; exit: -; error: -; workDir: /mnt/sdd2/data/Utrecht/T1_vs_T2_orig/work/33/768f725cf28d8327cf888c42a49148]
~> TaskHandler[id: 126; name: STAR_ALIGN (47); status: NEW; exit: -; error: -; workDir: /mnt/sdd2/data/Utrecht/T1_vs_T2_orig/work/ea/cadf91ea90913f1dfbfe4f35a1e7d5]
~> TaskHandler[id: 128; name: STAR_ALIGN (49); status: NEW; exit: -; error: -; workDir: /mnt/sdd2/data/Utrecht/T1_vs_T2_orig/work/15/1a4f30fa7c2f49f521b1145d70bd71]
~> TaskHandler[id: 127; name: STAR_ALIGN (48); status: NEW; exit: -; error: -; workDir: /mnt/sdd2/data/Utrecht/T1_vs_T2_orig/work/90/2c6e2040824b62ef70dad895e39458]
~> TaskHandler[id: 129; name: STAR_ALIGN (50); status: NEW; exit: -; error: -; workDir: /mnt/sdd2/data/Utrecht/T1_vs_T2_orig/work/55/f7b26bb109b13eabea6dc3ce37e929]
~> TaskHandler[id: 131; name: STAR_ALIGN (52); status: NEW; exit: -; error: -; workDir: /mnt/sdd2/data/Utrecht/T1_vs_T2_orig/work/4e/dddd56d9979b3e8d33aaabefc7c349]
~> TaskHandler[id: 133; name: STAR_ALIGN (54); status: NEW; exit: -; error: -; workDir: /mnt/sdd2/data/Utrecht/T1_vs_T2_orig/work/a6/c02cbc2094ff323f0475510a79420c]
~> TaskHandler[id: 130; name: STAR_ALIGN (51); status: NEW; exit: -; error: -; workDir: /mnt/sdd2/data/Utrecht/T1_vs_T2_orig/work/34/dd77a6177f20c4a10d8a7c68c57cf9]
.. remaining tasks omitted.
Oct-22 17:51:13.965 [Task monitor] DEBUG n.processor.TaskPollingMonitor - Task completed > TaskHandler[id: 119; name: STAR_ALIGN (40); status: COMPLETED; exit: 0; error: -; workDir: /mnt/sdd2/data/Utrecht/T1_vs_T2_orig/work/4b/27dc44b6c1ed51b77cfb048cd26514]
Oct-22 17:51:13.968 [Task submitter] DEBUG nextflow.executor.LocalTaskHandler - Launch cmd line: /bin/bash -ue .command.run
Oct-22 17:51:13.969 [Task submitter] INFO  nextflow.Session - [9c/3e9302] Submitted process > STAR_ALIGN (42)
Oct-22 17:53:27.407 [Task monitor] DEBUG n.processor.TaskPollingMonitor - Task completed > TaskHandler[id: 121; name: STAR_ALIGN (42); status: COMPLETED; exit: 0; error: -; workDir: /mnt/sdd2/data/Utrecht/T1_vs_T2_orig/work/9c/3e93025a17f3450faab5570242373e]
Oct-22 17:53:27.412 [Task submitter] DEBUG nextflow.executor.LocalTaskHandler - Launch cmd line: /bin/bash -ue .command.run
Oct-22 17:53:27.413 [Task submitter] INFO  nextflow.Session - [5d/4bc69a] Submitted process > STAR_ALIGN (45)
Oct-22 17:55:03.847 [Task monitor] DEBUG n.processor.TaskPollingMonitor - Task completed > TaskHandler[id: 124; name: STAR_ALIGN (45); status: COMPLETED; exit: 0; error: -; workDir: /mnt/sdd2/data/Utrecht/T1_vs_T2_orig/work/5d/4bc69a3046d78581b6b7ee004d1f9c]
Oct-22 17:55:03.850 [Task submitter] DEBUG nextflow.executor.LocalTaskHandler - Launch cmd line: /bin/bash -ue .command.run
Oct-22 17:55:03.850 [Task submitter] INFO  nextflow.Session - [33/768f72] Submitted process > STAR_ALIGN (46)
Oct-22 17:55:23.069 [Task monitor] DEBUG n.processor.TaskPollingMonitor - !! executor local > tasks to be completed: 1 -- submitted tasks are shown below
~> TaskHandler[id: 125; name: STAR_ALIGN (46); status: RUNNING; exit: -; error: -; workDir: /mnt/sdd2/data/Utrecht/T1_vs_T2_orig/work/33/768f725cf28d8327cf888c42a49148]
Oct-22 17:55:33.865 [Task submitter] DEBUG n.processor.TaskPollingMonitor - %% executor local > tasks in the submission queue: 75 -- tasks to be submitted are shown below
~> TaskHandler[id: 126; name: STAR_ALIGN (47); status: NEW; exit: -; error: -; workDir: /mnt/sdd2/data/Utrecht/T1_vs_T2_orig/work/ea/cadf91ea90913f1dfbfe4f35a1e7d5]
~> TaskHandler[id: 128; name: STAR_ALIGN (49); status: NEW; exit: -; error: -; workDir: /mnt/sdd2/data/Utrecht/T1_vs_T2_orig/work/15/1a4f30fa7c2f49f521b1145d70bd71]
~> TaskHandler[id: 127; name: STAR_ALIGN (48); status: NEW; exit: -; error: -; workDir: /mnt/sdd2/data/Utrecht/T1_vs_T2_orig/work/90/2c6e2040824b62ef70dad895e39458]
~> TaskHandler[id: 129; name: STAR_ALIGN (50); status: NEW; exit: -; error: -; workDir: /mnt/sdd2/data/Utrecht/T1_vs_T2_orig/work/55/f7b26bb109b13eabea6dc3ce37e929]
~> TaskHandler[id: 131; name: STAR_ALIGN (52); status: NEW; exit: -; error: -; workDir: /mnt/sdd2/data/Utrecht/T1_vs_T2_orig/work/4e/dddd56d9979b3e8d33aaabefc7c349]
~> TaskHandler[id: 133; name: STAR_ALIGN (54); status: NEW; exit: -; error: -; workDir: /mnt/sdd2/data/Utrecht/T1_vs_T2_orig/work/a6/c02cbc2094ff323f0475510a79420c]
~> TaskHandler[id: 130; name: STAR_ALIGN (51); status: NEW; exit: -; error: -; workDir: /mnt/sdd2/data/Utrecht/T1_vs_T2_orig/work/34/dd77a6177f20c4a10d8a7c68c57cf9]
~> TaskHandler[id: 132; name: STAR_ALIGN (53); status: NEW; exit: -; error: -; workDir: /mnt/sdd2/data/Utrecht/T1_vs_T2_orig/work/a4/dd8c7ed316dc12625d396ea3fe421e]
~> TaskHandler[id: 134; name: STAR_ALIGN (55); status: NEW; exit: -; error: -; workDir: /mnt/sdd2/data/Utrecht/T1_vs_T2_orig/work/e5/1ee84e7d47874e479ae2502f352bf6]
~> TaskHandler[id: 136; name: STAR_ALIGN (57); status: NEW; exit: -; error: -; workDir: /mnt/sdd2/data/Utrecht/T1_vs_T2_orig/work/94/f5e5f5bdca9a76672b306631aca05a]
.. remaining tasks omitted.
Oct-22 17:56:48.167 [Task monitor] DEBUG n.processor.TaskPollingMonitor - Task completed > TaskHandler[id: 125; name: STAR_ALIGN (46); status: COMPLETED; exit: 0; error: -; workDir: /mnt/sdd2/data/Utrecht/T1_vs_T2_orig/work/33/768f725cf28d8327cf888c42a49148]
Oct-22 17:56:48.171 [Task submitter] DEBUG nextflow.executor.LocalTaskHandler - Launch cmd line: /bin/bash -ue .command.run
Oct-22 17:56:48.171 [Task submitter] INFO  nextflow.Session - [ea/cadf91] Submitted process > STAR_ALIGN (47)
Oct-22 17:58:27.517 [Task monitor] DEBUG n.processor.TaskPollingMonitor - Task completed > TaskHandler[id: 126; name: STAR_ALIGN (47); status: COMPLETED; exit: 0; error: -; workDir: /mnt/sdd2/data/Utrecht/T1_vs_T2_orig/work/ea/cadf91ea90913f1dfbfe4f35a1e7d5]
Oct-22 17:58:27.521 [Task submitter] DEBUG nextflow.executor.LocalTaskHandler - Launch cmd line: /bin/bash -ue .command.run
Oct-22 17:58:27.522 [Task submitter] INFO  nextflow.Session - [15/1a4f30] Submitted process > STAR_ALIGN (49)
Oct-22 18:00:23.145 [Task monitor] DEBUG n.processor.TaskPollingMonitor - !! executor local > tasks to be completed: 1 -- submitted tasks are shown below
~> TaskHandler[id: 128; name: STAR_ALIGN (49); status: RUNNING; exit: -; error: -; workDir: /mnt/sdd2/data/Utrecht/T1_vs_T2_orig/work/15/1a4f30fa7c2f49f521b1145d70bd71]
Oct-22 18:00:34.580 [Task submitter] DEBUG n.processor.TaskPollingMonitor - %% executor local > tasks in the submission queue: 75 -- tasks to be submitted are shown below
~> TaskHandler[id: 127; name: STAR_ALIGN (48); status: NEW; exit: -; error: -; workDir: /mnt/sdd2/data/Utrecht/T1_vs_T2_orig/work/90/2c6e2040824b62ef70dad895e39458]
~> TaskHandler[id: 129; name: STAR_ALIGN (50); status: NEW; exit: -; error: -; workDir: /mnt/sdd2/data/Utrecht/T1_vs_T2_orig/work/55/f7b26bb109b13eabea6dc3ce37e929]
~> TaskHandler[id: 131; name: STAR_ALIGN (52); status: NEW; exit: -; error: -; workDir: /mnt/sdd2/data/Utrecht/T1_vs_T2_orig/work/4e/dddd56d9979b3e8d33aaabefc7c349]
~> TaskHandler[id: 133; name: STAR_ALIGN (54); status: NEW; exit: -; error: -; workDir: /mnt/sdd2/data/Utrecht/T1_vs_T2_orig/work/a6/c02cbc2094ff323f0475510a79420c]
~> TaskHandler[id: 130; name: STAR_ALIGN (51); status: NEW; exit: -; error: -; workDir: /mnt/sdd2/data/Utrecht/T1_vs_T2_orig/work/34/dd77a6177f20c4a10d8a7c68c57cf9]
~> TaskHandler[id: 132; name: STAR_ALIGN (53); status: NEW; exit: -; error: -; workDir: /mnt/sdd2/data/Utrecht/T1_vs_T2_orig/work/a4/dd8c7ed316dc12625d396ea3fe421e]
~> TaskHandler[id: 134; name: STAR_ALIGN (55); status: NEW; exit: -; error: -; workDir: /mnt/sdd2/data/Utrecht/T1_vs_T2_orig/work/e5/1ee84e7d47874e479ae2502f352bf6]
~> TaskHandler[id: 136; name: STAR_ALIGN (57); status: NEW; exit: -; error: -; workDir: /mnt/sdd2/data/Utrecht/T1_vs_T2_orig/work/94/f5e5f5bdca9a76672b306631aca05a]
~> TaskHandler[id: 135; name: STAR_ALIGN (56); status: NEW; exit: -; error: -; workDir: /mnt/sdd2/data/Utrecht/T1_vs_T2_orig/work/8f/c9382ead322f8deb5e1fe5edf7a593]
~> TaskHandler[id: 139; name: STAR_ALIGN (60); status: NEW; exit: -; error: -; workDir: /mnt/sdd2/data/Utrecht/T1_vs_T2_orig/work/cf/b05cbf434e8779733664d4fa63cc65]
.. remaining tasks omitted.
Oct-22 18:00:40.226 [Task monitor] DEBUG n.processor.TaskPollingMonitor - Task completed > TaskHandler[id: 128; name: STAR_ALIGN (49); status: COMPLETED; exit: 0; error: -; workDir: /mnt/sdd2/data/Utrecht/T1_vs_T2_orig/work/15/1a4f30fa7c2f49f521b1145d70bd71]
Oct-22 18:00:40.231 [Task submitter] DEBUG nextflow.executor.LocalTaskHandler - Launch cmd line: /bin/bash -ue .command.run
Oct-22 18:00:40.231 [Task submitter] INFO  nextflow.Session - [90/2c6e20] Submitted process > STAR_ALIGN (48)
Oct-22 18:02:47.381 [Task monitor] DEBUG n.processor.TaskPollingMonitor - Task completed > TaskHandler[id: 127; name: STAR_ALIGN (48); status: COMPLETED; exit: 0; error: -; workDir: /mnt/sdd2/data/Utrecht/T1_vs_T2_orig/work/90/2c6e2040824b62ef70dad895e39458]
Oct-22 18:02:47.385 [Task submitter] DEBUG nextflow.executor.LocalTaskHandler - Launch cmd line: /bin/bash -ue .command.run
Oct-22 18:02:47.385 [Task submitter] INFO  nextflow.Session - [55/f7b26b] Submitted process > STAR_ALIGN (50)
Oct-22 18:05:17.601 [Task monitor] DEBUG n.processor.TaskPollingMonitor - Task completed > TaskHandler[id: 129; name: STAR_ALIGN (50); status: COMPLETED; exit: 0; error: -; workDir: /mnt/sdd2/data/Utrecht/T1_vs_T2_orig/work/55/f7b26bb109b13eabea6dc3ce37e929]
Oct-22 18:05:17.605 [Task submitter] DEBUG nextflow.executor.LocalTaskHandler - Launch cmd line: /bin/bash -ue .command.run
Oct-22 18:05:17.605 [Task submitter] INFO  nextflow.Session - [4e/dddd56] Submitted process > STAR_ALIGN (52)
Oct-22 18:05:23.209 [Task monitor] DEBUG n.processor.TaskPollingMonitor - !! executor local > tasks to be completed: 1 -- submitted tasks are shown below
~> TaskHandler[id: 131; name: STAR_ALIGN (52); status: RUNNING; exit: -; error: -; workDir: /mnt/sdd2/data/Utrecht/T1_vs_T2_orig/work/4e/dddd56d9979b3e8d33aaabefc7c349]
Oct-22 18:05:34.615 [Task submitter] DEBUG n.processor.TaskPollingMonitor - %% executor local > tasks in the submission queue: 75 -- tasks to be submitted are shown below
~> TaskHandler[id: 133; name: STAR_ALIGN (54); status: NEW; exit: -; error: -; workDir: /mnt/sdd2/data/Utrecht/T1_vs_T2_orig/work/a6/c02cbc2094ff323f0475510a79420c]
~> TaskHandler[id: 130; name: STAR_ALIGN (51); status: NEW; exit: -; error: -; workDir: /mnt/sdd2/data/Utrecht/T1_vs_T2_orig/work/34/dd77a6177f20c4a10d8a7c68c57cf9]
~> TaskHandler[id: 132; name: STAR_ALIGN (53); status: NEW; exit: -; error: -; workDir: /mnt/sdd2/data/Utrecht/T1_vs_T2_orig/work/a4/dd8c7ed316dc12625d396ea3fe421e]
~> TaskHandler[id: 134; name: STAR_ALIGN (55); status: NEW; exit: -; error: -; workDir: /mnt/sdd2/data/Utrecht/T1_vs_T2_orig/work/e5/1ee84e7d47874e479ae2502f352bf6]
~> TaskHandler[id: 136; name: STAR_ALIGN (57); status: NEW; exit: -; error: -; workDir: /mnt/sdd2/data/Utrecht/T1_vs_T2_orig/work/94/f5e5f5bdca9a76672b306631aca05a]
~> TaskHandler[id: 135; name: STAR_ALIGN (56); status: NEW; exit: -; error: -; workDir: /mnt/sdd2/data/Utrecht/T1_vs_T2_orig/work/8f/c9382ead322f8deb5e1fe5edf7a593]
~> TaskHandler[id: 139; name: STAR_ALIGN (60); status: NEW; exit: -; error: -; workDir: /mnt/sdd2/data/Utrecht/T1_vs_T2_orig/work/cf/b05cbf434e8779733664d4fa63cc65]
~> TaskHandler[id: 137; name: STAR_ALIGN (58); status: NEW; exit: -; error: -; workDir: /mnt/sdd2/data/Utrecht/T1_vs_T2_orig/work/b1/636a1f6b395ede0f8918296f3cb1f0]
~> TaskHandler[id: 138; name: STAR_ALIGN (59); status: NEW; exit: -; error: -; workDir: /mnt/sdd2/data/Utrecht/T1_vs_T2_orig/work/92/0d399ff4fa249e92bdca0c4f64a0c3]
~> TaskHandler[id: 140; name: STAR_ALIGN (61); status: NEW; exit: -; error: -; workDir: /mnt/sdd2/data/Utrecht/T1_vs_T2_orig/work/b8/a1bb605373ecc43f669b8cb812cde4]
.. remaining tasks omitted.
Oct-22 18:06:48.324 [Task monitor] DEBUG n.processor.TaskPollingMonitor - Task completed > TaskHandler[id: 131; name: STAR_ALIGN (52); status: COMPLETED; exit: 0; error: -; workDir: /mnt/sdd2/data/Utrecht/T1_vs_T2_orig/work/4e/dddd56d9979b3e8d33aaabefc7c349]
Oct-22 18:06:48.327 [Task submitter] DEBUG nextflow.executor.LocalTaskHandler - Launch cmd line: /bin/bash -ue .command.run
Oct-22 18:06:48.328 [Task submitter] INFO  nextflow.Session - [a6/c02cbc] Submitted process > STAR_ALIGN (54)
Oct-22 18:08:44.015 [Task monitor] DEBUG n.processor.TaskPollingMonitor - Task completed > TaskHandler[id: 133; name: STAR_ALIGN (54); status: COMPLETED; exit: 0; error: -; workDir: /mnt/sdd2/data/Utrecht/T1_vs_T2_orig/work/a6/c02cbc2094ff323f0475510a79420c]
Oct-22 18:08:44.019 [Task submitter] DEBUG nextflow.executor.LocalTaskHandler - Launch cmd line: /bin/bash -ue .command.run
Oct-22 18:08:44.019 [Task submitter] INFO  nextflow.Session - [34/dd77a6] Submitted process > STAR_ALIGN (51)
Oct-22 18:10:23.231 [Task monitor] DEBUG n.processor.TaskPollingMonitor - !! executor local > tasks to be completed: 1 -- submitted tasks are shown below
~> TaskHandler[id: 130; name: STAR_ALIGN (51); status: RUNNING; exit: -; error: -; workDir: /mnt/sdd2/data/Utrecht/T1_vs_T2_orig/work/34/dd77a6177f20c4a10d8a7c68c57cf9]
Oct-22 18:10:35.067 [Task submitter] DEBUG n.processor.TaskPollingMonitor - %% executor local > tasks in the submission queue: 75 -- tasks to be submitted are shown below
~> TaskHandler[id: 132; name: STAR_ALIGN (53); status: NEW; exit: -; error: -; workDir: /mnt/sdd2/data/Utrecht/T1_vs_T2_orig/work/a4/dd8c7ed316dc12625d396ea3fe421e]
~> TaskHandler[id: 134; name: STAR_ALIGN (55); status: NEW; exit: -; error: -; workDir: /mnt/sdd2/data/Utrecht/T1_vs_T2_orig/work/e5/1ee84e7d47874e479ae2502f352bf6]
~> TaskHandler[id: 136; name: STAR_ALIGN (57); status: NEW; exit: -; error: -; workDir: /mnt/sdd2/data/Utrecht/T1_vs_T2_orig/work/94/f5e5f5bdca9a76672b306631aca05a]
~> TaskHandler[id: 135; name: STAR_ALIGN (56); status: NEW; exit: -; error: -; workDir: /mnt/sdd2/data/Utrecht/T1_vs_T2_orig/work/8f/c9382ead322f8deb5e1fe5edf7a593]
~> TaskHandler[id: 139; name: STAR_ALIGN (60); status: NEW; exit: -; error: -; workDir: /mnt/sdd2/data/Utrecht/T1_vs_T2_orig/work/cf/b05cbf434e8779733664d4fa63cc65]
~> TaskHandler[id: 137; name: STAR_ALIGN (58); status: NEW; exit: -; error: -; workDir: /mnt/sdd2/data/Utrecht/T1_vs_T2_orig/work/b1/636a1f6b395ede0f8918296f3cb1f0]
~> TaskHandler[id: 138; name: STAR_ALIGN (59); status: NEW; exit: -; error: -; workDir: /mnt/sdd2/data/Utrecht/T1_vs_T2_orig/work/92/0d399ff4fa249e92bdca0c4f64a0c3]
~> TaskHandler[id: 140; name: STAR_ALIGN (61); status: NEW; exit: -; error: -; workDir: /mnt/sdd2/data/Utrecht/T1_vs_T2_orig/work/b8/a1bb605373ecc43f669b8cb812cde4]
~> TaskHandler[id: 143; name: STAR_ALIGN (64); status: NEW; exit: -; error: -; workDir: /mnt/sdd2/data/Utrecht/T1_vs_T2_orig/work/35/d0605eb168a4d3255104a1178bb21a]
~> TaskHandler[id: 141; name: STAR_ALIGN (62); status: NEW; exit: -; error: -; workDir: /mnt/sdd2/data/Utrecht/T1_vs_T2_orig/work/e3/e0f879e5599ee40a6d6d0883f2b21a]
.. remaining tasks omitted.
Oct-22 18:11:05.586 [Task monitor] DEBUG n.processor.TaskPollingMonitor - Task completed > TaskHandler[id: 130; name: STAR_ALIGN (51); status: COMPLETED; exit: 0; error: -; workDir: /mnt/sdd2/data/Utrecht/T1_vs_T2_orig/work/34/dd77a6177f20c4a10d8a7c68c57cf9]
Oct-22 18:11:05.590 [Task submitter] DEBUG nextflow.executor.LocalTaskHandler - Launch cmd line: /bin/bash -ue .command.run
Oct-22 18:11:05.590 [Task submitter] INFO  nextflow.Session - [a4/dd8c7e] Submitted process > STAR_ALIGN (53)
Oct-22 18:13:24.944 [Task monitor] DEBUG n.processor.TaskPollingMonitor - Task completed > TaskHandler[id: 132; name: STAR_ALIGN (53); status: COMPLETED; exit: 0; error: -; workDir: /mnt/sdd2/data/Utrecht/T1_vs_T2_orig/work/a4/dd8c7ed316dc12625d396ea3fe421e]
Oct-22 18:13:24.948 [Task submitter] DEBUG nextflow.executor.LocalTaskHandler - Launch cmd line: /bin/bash -ue .command.run
Oct-22 18:13:24.948 [Task submitter] INFO  nextflow.Session - [e5/1ee84e] Submitted process > STAR_ALIGN (55)
Oct-22 18:15:23.286 [Task monitor] DEBUG n.processor.TaskPollingMonitor - !! executor local > tasks to be completed: 1 -- submitted tasks are shown below
~> TaskHandler[id: 134; name: STAR_ALIGN (55); status: RUNNING; exit: -; error: -; workDir: /mnt/sdd2/data/Utrecht/T1_vs_T2_orig/work/e5/1ee84e7d47874e479ae2502f352bf6]
Oct-22 18:15:36.004 [Task submitter] DEBUG n.processor.TaskPollingMonitor - %% executor local > tasks in the submission queue: 75 -- tasks to be submitted are shown below
~> TaskHandler[id: 136; name: STAR_ALIGN (57); status: NEW; exit: -; error: -; workDir: /mnt/sdd2/data/Utrecht/T1_vs_T2_orig/work/94/f5e5f5bdca9a76672b306631aca05a]
~> TaskHandler[id: 135; name: STAR_ALIGN (56); status: NEW; exit: -; error: -; workDir: /mnt/sdd2/data/Utrecht/T1_vs_T2_orig/work/8f/c9382ead322f8deb5e1fe5edf7a593]
~> TaskHandler[id: 139; name: STAR_ALIGN (60); status: NEW; exit: -; error: -; workDir: /mnt/sdd2/data/Utrecht/T1_vs_T2_orig/work/cf/b05cbf434e8779733664d4fa63cc65]
~> TaskHandler[id: 137; name: STAR_ALIGN (58); status: NEW; exit: -; error: -; workDir: /mnt/sdd2/data/Utrecht/T1_vs_T2_orig/work/b1/636a1f6b395ede0f8918296f3cb1f0]
~> TaskHandler[id: 138; name: STAR_ALIGN (59); status: NEW; exit: -; error: -; workDir: /mnt/sdd2/data/Utrecht/T1_vs_T2_orig/work/92/0d399ff4fa249e92bdca0c4f64a0c3]
~> TaskHandler[id: 140; name: STAR_ALIGN (61); status: NEW; exit: -; error: -; workDir: /mnt/sdd2/data/Utrecht/T1_vs_T2_orig/work/b8/a1bb605373ecc43f669b8cb812cde4]
~> TaskHandler[id: 143; name: STAR_ALIGN (64); status: NEW; exit: -; error: -; workDir: /mnt/sdd2/data/Utrecht/T1_vs_T2_orig/work/35/d0605eb168a4d3255104a1178bb21a]
~> TaskHandler[id: 141; name: STAR_ALIGN (62); status: NEW; exit: -; error: -; workDir: /mnt/sdd2/data/Utrecht/T1_vs_T2_orig/work/e3/e0f879e5599ee40a6d6d0883f2b21a]
~> TaskHandler[id: 145; name: STAR_ALIGN (66); status: NEW; exit: -; error: -; workDir: /mnt/sdd2/data/Utrecht/T1_vs_T2_orig/work/9f/7f20895d53712da1adae5590a294f3]
~> TaskHandler[id: 142; name: STAR_ALIGN (63); status: NEW; exit: -; error: -; workDir: /mnt/sdd2/data/Utrecht/T1_vs_T2_orig/work/7a/824261cbe04bff00c67d35e37eeffd]
.. remaining tasks omitted.
Oct-22 18:15:48.604 [Task monitor] DEBUG n.processor.TaskPollingMonitor - Task completed > TaskHandler[id: 134; name: STAR_ALIGN (55); status: COMPLETED; exit: 0; error: -; workDir: /mnt/sdd2/data/Utrecht/T1_vs_T2_orig/work/e5/1ee84e7d47874e479ae2502f352bf6]
Oct-22 18:15:48.608 [Task submitter] DEBUG nextflow.executor.LocalTaskHandler - Launch cmd line: /bin/bash -ue .command.run
Oct-22 18:15:48.608 [Task submitter] INFO  nextflow.Session - [94/f5e5f5] Submitted process > STAR_ALIGN (57)
Oct-22 18:18:46.916 [Task monitor] DEBUG n.processor.TaskPollingMonitor - Task completed > TaskHandler[id: 136; name: STAR_ALIGN (57); status: COMPLETED; exit: 0; error: -; workDir: /mnt/sdd2/data/Utrecht/T1_vs_T2_orig/work/94/f5e5f5bdca9a76672b306631aca05a]
Oct-22 18:18:46.921 [Task submitter] DEBUG nextflow.executor.LocalTaskHandler - Launch cmd line: /bin/bash -ue .command.run
Oct-22 18:18:46.922 [Task submitter] INFO  nextflow.Session - [8f/c9382e] Submitted process > STAR_ALIGN (56)
Oct-22 18:20:23.327 [Task monitor] DEBUG n.processor.TaskPollingMonitor - !! executor local > tasks to be completed: 1 -- submitted tasks are shown below
~> TaskHandler[id: 135; name: STAR_ALIGN (56); status: RUNNING; exit: -; error: -; workDir: /mnt/sdd2/data/Utrecht/T1_vs_T2_orig/work/8f/c9382ead322f8deb5e1fe5edf7a593]
Oct-22 18:20:36.970 [Task submitter] DEBUG n.processor.TaskPollingMonitor - %% executor local > tasks in the submission queue: 75 -- tasks to be submitted are shown below
~> TaskHandler[id: 139; name: STAR_ALIGN (60); status: NEW; exit: -; error: -; workDir: /mnt/sdd2/data/Utrecht/T1_vs_T2_orig/work/cf/b05cbf434e8779733664d4fa63cc65]
~> TaskHandler[id: 137; name: STAR_ALIGN (58); status: NEW; exit: -; error: -; workDir: /mnt/sdd2/data/Utrecht/T1_vs_T2_orig/work/b1/636a1f6b395ede0f8918296f3cb1f0]
~> TaskHandler[id: 138; name: STAR_ALIGN (59); status: NEW; exit: -; error: -; workDir: /mnt/sdd2/data/Utrecht/T1_vs_T2_orig/work/92/0d399ff4fa249e92bdca0c4f64a0c3]
~> TaskHandler[id: 140; name: STAR_ALIGN (61); status: NEW; exit: -; error: -; workDir: /mnt/sdd2/data/Utrecht/T1_vs_T2_orig/work/b8/a1bb605373ecc43f669b8cb812cde4]
~> TaskHandler[id: 143; name: STAR_ALIGN (64); status: NEW; exit: -; error: -; workDir: /mnt/sdd2/data/Utrecht/T1_vs_T2_orig/work/35/d0605eb168a4d3255104a1178bb21a]
~> TaskHandler[id: 141; name: STAR_ALIGN (62); status: NEW; exit: -; error: -; workDir: /mnt/sdd2/data/Utrecht/T1_vs_T2_orig/work/e3/e0f879e5599ee40a6d6d0883f2b21a]
~> TaskHandler[id: 145; name: STAR_ALIGN (66); status: NEW; exit: -; error: -; workDir: /mnt/sdd2/data/Utrecht/T1_vs_T2_orig/work/9f/7f20895d53712da1adae5590a294f3]
~> TaskHandler[id: 142; name: STAR_ALIGN (63); status: NEW; exit: -; error: -; workDir: /mnt/sdd2/data/Utrecht/T1_vs_T2_orig/work/7a/824261cbe04bff00c67d35e37eeffd]
~> TaskHandler[id: 146; name: STAR_ALIGN (67); status: NEW; exit: -; error: -; workDir: /mnt/sdd2/data/Utrecht/T1_vs_T2_orig/work/94/ed63c76b40b8327b4f7555febd0597]
~> TaskHandler[id: 144; name: STAR_ALIGN (65); status: NEW; exit: -; error: -; workDir: /mnt/sdd2/data/Utrecht/T1_vs_T2_orig/work/84/a1de88e8b390b36061ee2298f840cd]
.. remaining tasks omitted.
Oct-22 18:20:57.959 [Task monitor] DEBUG n.processor.TaskPollingMonitor - Task completed > TaskHandler[id: 135; name: STAR_ALIGN (56); status: COMPLETED; exit: 0; error: -; workDir: /mnt/sdd2/data/Utrecht/T1_vs_T2_orig/work/8f/c9382ead322f8deb5e1fe5edf7a593]
Oct-22 18:20:57.963 [Task submitter] DEBUG nextflow.executor.LocalTaskHandler - Launch cmd line: /bin/bash -ue .command.run
Oct-22 18:20:57.963 [Task submitter] INFO  nextflow.Session - [cf/b05cbf] Submitted process > STAR_ALIGN (60)
Oct-22 18:23:09.562 [Task monitor] DEBUG n.processor.TaskPollingMonitor - Task completed > TaskHandler[id: 139; name: STAR_ALIGN (60); status: COMPLETED; exit: 0; error: -; workDir: /mnt/sdd2/data/Utrecht/T1_vs_T2_orig/work/cf/b05cbf434e8779733664d4fa63cc65]
Oct-22 18:23:09.566 [Task submitter] DEBUG nextflow.executor.LocalTaskHandler - Launch cmd line: /bin/bash -ue .command.run
Oct-22 18:23:09.567 [Task submitter] INFO  nextflow.Session - [b1/636a1f] Submitted process > STAR_ALIGN (58)
Oct-22 18:24:57.620 [Task monitor] DEBUG n.processor.TaskPollingMonitor - Task completed > TaskHandler[id: 137; name: STAR_ALIGN (58); status: COMPLETED; exit: 0; error: -; workDir: /mnt/sdd2/data/Utrecht/T1_vs_T2_orig/work/b1/636a1f6b395ede0f8918296f3cb1f0]
Oct-22 18:24:57.624 [Task submitter] DEBUG nextflow.executor.LocalTaskHandler - Launch cmd line: /bin/bash -ue .command.run
Oct-22 18:24:57.624 [Task submitter] INFO  nextflow.Session - [92/0d399f] Submitted process > STAR_ALIGN (59)
Oct-22 18:25:23.352 [Task monitor] DEBUG n.processor.TaskPollingMonitor - !! executor local > tasks to be completed: 1 -- submitted tasks are shown below
~> TaskHandler[id: 138; name: STAR_ALIGN (59); status: RUNNING; exit: -; error: -; workDir: /mnt/sdd2/data/Utrecht/T1_vs_T2_orig/work/92/0d399ff4fa249e92bdca0c4f64a0c3]
Oct-22 18:25:37.643 [Task submitter] DEBUG n.processor.TaskPollingMonitor - %% executor local > tasks in the submission queue: 75 -- tasks to be submitted are shown below
~> TaskHandler[id: 140; name: STAR_ALIGN (61); status: NEW; exit: -; error: -; workDir: /mnt/sdd2/data/Utrecht/T1_vs_T2_orig/work/b8/a1bb605373ecc43f669b8cb812cde4]
~> TaskHandler[id: 143; name: STAR_ALIGN (64); status: NEW; exit: -; error: -; workDir: /mnt/sdd2/data/Utrecht/T1_vs_T2_orig/work/35/d0605eb168a4d3255104a1178bb21a]
~> TaskHandler[id: 141; name: STAR_ALIGN (62); status: NEW; exit: -; error: -; workDir: /mnt/sdd2/data/Utrecht/T1_vs_T2_orig/work/e3/e0f879e5599ee40a6d6d0883f2b21a]
~> TaskHandler[id: 145; name: STAR_ALIGN (66); status: NEW; exit: -; error: -; workDir: /mnt/sdd2/data/Utrecht/T1_vs_T2_orig/work/9f/7f20895d53712da1adae5590a294f3]
~> TaskHandler[id: 142; name: STAR_ALIGN (63); status: NEW; exit: -; error: -; workDir: /mnt/sdd2/data/Utrecht/T1_vs_T2_orig/work/7a/824261cbe04bff00c67d35e37eeffd]
~> TaskHandler[id: 146; name: STAR_ALIGN (67); status: NEW; exit: -; error: -; workDir: /mnt/sdd2/data/Utrecht/T1_vs_T2_orig/work/94/ed63c76b40b8327b4f7555febd0597]
~> TaskHandler[id: 144; name: STAR_ALIGN (65); status: NEW; exit: -; error: -; workDir: /mnt/sdd2/data/Utrecht/T1_vs_T2_orig/work/84/a1de88e8b390b36061ee2298f840cd]
~> TaskHandler[id: 147; name: STAR_ALIGN (68); status: NEW; exit: -; error: -; workDir: /mnt/sdd2/data/Utrecht/T1_vs_T2_orig/work/f9/45f165c84d4edab3802f9fdaf76c4f]
~> TaskHandler[id: 148; name: STAR_ALIGN (69); status: NEW; exit: -; error: -; workDir: /mnt/sdd2/data/Utrecht/T1_vs_T2_orig/work/b6/c7df187478e11877d512bac6a2e03b]
~> TaskHandler[id: 149; name: STAR_ALIGN (70); status: NEW; exit: -; error: -; workDir: /mnt/sdd2/data/Utrecht/T1_vs_T2_orig/work/17/f4beaff4ad3000a152ac6e01b0b099]
.. remaining tasks omitted.
Oct-22 18:27:47.790 [Task monitor] DEBUG n.processor.TaskPollingMonitor - Task completed > TaskHandler[id: 138; name: STAR_ALIGN (59); status: COMPLETED; exit: 0; error: -; workDir: /mnt/sdd2/data/Utrecht/T1_vs_T2_orig/work/92/0d399ff4fa249e92bdca0c4f64a0c3]
Oct-22 18:27:47.794 [Task submitter] DEBUG nextflow.executor.LocalTaskHandler - Launch cmd line: /bin/bash -ue .command.run
Oct-22 18:27:47.794 [Task submitter] INFO  nextflow.Session - [b8/a1bb60] Submitted process > STAR_ALIGN (61)
Oct-22 18:29:33.507 [Task monitor] DEBUG n.processor.TaskPollingMonitor - Task completed > TaskHandler[id: 140; name: STAR_ALIGN (61); status: COMPLETED; exit: 0; error: -; workDir: /mnt/sdd2/data/Utrecht/T1_vs_T2_orig/work/b8/a1bb605373ecc43f669b8cb812cde4]
Oct-22 18:29:33.511 [Task submitter] DEBUG nextflow.executor.LocalTaskHandler - Launch cmd line: /bin/bash -ue .command.run
Oct-22 18:29:33.511 [Task submitter] INFO  nextflow.Session - [35/d0605e] Submitted process > STAR_ALIGN (64)
Oct-22 18:30:23.371 [Task monitor] DEBUG n.processor.TaskPollingMonitor - !! executor local > tasks to be completed: 1 -- submitted tasks are shown below
~> TaskHandler[id: 143; name: STAR_ALIGN (64); status: RUNNING; exit: -; error: -; workDir: /mnt/sdd2/data/Utrecht/T1_vs_T2_orig/work/35/d0605eb168a4d3255104a1178bb21a]
Oct-22 18:30:38.540 [Task submitter] DEBUG n.processor.TaskPollingMonitor - %% executor local > tasks in the submission queue: 75 -- tasks to be submitted are shown below
~> TaskHandler[id: 141; name: STAR_ALIGN (62); status: NEW; exit: -; error: -; workDir: /mnt/sdd2/data/Utrecht/T1_vs_T2_orig/work/e3/e0f879e5599ee40a6d6d0883f2b21a]
~> TaskHandler[id: 145; name: STAR_ALIGN (66); status: NEW; exit: -; error: -; workDir: /mnt/sdd2/data/Utrecht/T1_vs_T2_orig/work/9f/7f20895d53712da1adae5590a294f3]
~> TaskHandler[id: 142; name: STAR_ALIGN (63); status: NEW; exit: -; error: -; workDir: /mnt/sdd2/data/Utrecht/T1_vs_T2_orig/work/7a/824261cbe04bff00c67d35e37eeffd]
~> TaskHandler[id: 146; name: STAR_ALIGN (67); status: NEW; exit: -; error: -; workDir: /mnt/sdd2/data/Utrecht/T1_vs_T2_orig/work/94/ed63c76b40b8327b4f7555febd0597]
~> TaskHandler[id: 144; name: STAR_ALIGN (65); status: NEW; exit: -; error: -; workDir: /mnt/sdd2/data/Utrecht/T1_vs_T2_orig/work/84/a1de88e8b390b36061ee2298f840cd]
~> TaskHandler[id: 147; name: STAR_ALIGN (68); status: NEW; exit: -; error: -; workDir: /mnt/sdd2/data/Utrecht/T1_vs_T2_orig/work/f9/45f165c84d4edab3802f9fdaf76c4f]
~> TaskHandler[id: 148; name: STAR_ALIGN (69); status: NEW; exit: -; error: -; workDir: /mnt/sdd2/data/Utrecht/T1_vs_T2_orig/work/b6/c7df187478e11877d512bac6a2e03b]
~> TaskHandler[id: 149; name: STAR_ALIGN (70); status: NEW; exit: -; error: -; workDir: /mnt/sdd2/data/Utrecht/T1_vs_T2_orig/work/17/f4beaff4ad3000a152ac6e01b0b099]
~> TaskHandler[id: 151; name: STAR_ALIGN (72); status: NEW; exit: -; error: -; workDir: /mnt/sdd2/data/Utrecht/T1_vs_T2_orig/work/c2/b9c5975b177b4f2bec498351286594]
~> TaskHandler[id: 150; name: STAR_ALIGN (71); status: NEW; exit: -; error: -; workDir: /mnt/sdd2/data/Utrecht/T1_vs_T2_orig/work/1b/fdeab1d92f4afe5957e374be0143cf]
.. remaining tasks omitted.
Oct-22 18:31:54.185 [Task monitor] DEBUG n.processor.TaskPollingMonitor - Task completed > TaskHandler[id: 143; name: STAR_ALIGN (64); status: COMPLETED; exit: 0; error: -; workDir: /mnt/sdd2/data/Utrecht/T1_vs_T2_orig/work/35/d0605eb168a4d3255104a1178bb21a]
Oct-22 18:31:54.189 [Task submitter] DEBUG nextflow.executor.LocalTaskHandler - Launch cmd line: /bin/bash -ue .command.run
Oct-22 18:31:54.189 [Task submitter] INFO  nextflow.Session - [e3/e0f879] Submitted process > STAR_ALIGN (62)
Oct-22 18:33:37.434 [Task monitor] DEBUG n.processor.TaskPollingMonitor - Task completed > TaskHandler[id: 141; name: STAR_ALIGN (62); status: COMPLETED; exit: 0; error: -; workDir: /mnt/sdd2/data/Utrecht/T1_vs_T2_orig/work/e3/e0f879e5599ee40a6d6d0883f2b21a]
Oct-22 18:33:37.438 [Task submitter] DEBUG nextflow.executor.LocalTaskHandler - Launch cmd line: /bin/bash -ue .command.run
Oct-22 18:33:37.438 [Task submitter] INFO  nextflow.Session - [9f/7f2089] Submitted process > STAR_ALIGN (66)
Oct-22 18:35:23.461 [Task monitor] DEBUG n.processor.TaskPollingMonitor - !! executor local > tasks to be completed: 1 -- submitted tasks are shown below
~> TaskHandler[id: 145; name: STAR_ALIGN (66); status: RUNNING; exit: -; error: -; workDir: /mnt/sdd2/data/Utrecht/T1_vs_T2_orig/work/9f/7f20895d53712da1adae5590a294f3]
Oct-22 18:35:39.494 [Task submitter] DEBUG n.processor.TaskPollingMonitor - %% executor local > tasks in the submission queue: 75 -- tasks to be submitted are shown below
~> TaskHandler[id: 142; name: STAR_ALIGN (63); status: NEW; exit: -; error: -; workDir: /mnt/sdd2/data/Utrecht/T1_vs_T2_orig/work/7a/824261cbe04bff00c67d35e37eeffd]
~> TaskHandler[id: 146; name: STAR_ALIGN (67); status: NEW; exit: -; error: -; workDir: /mnt/sdd2/data/Utrecht/T1_vs_T2_orig/work/94/ed63c76b40b8327b4f7555febd0597]
~> TaskHandler[id: 144; name: STAR_ALIGN (65); status: NEW; exit: -; error: -; workDir: /mnt/sdd2/data/Utrecht/T1_vs_T2_orig/work/84/a1de88e8b390b36061ee2298f840cd]
~> TaskHandler[id: 147; name: STAR_ALIGN (68); status: NEW; exit: -; error: -; workDir: /mnt/sdd2/data/Utrecht/T1_vs_T2_orig/work/f9/45f165c84d4edab3802f9fdaf76c4f]
~> TaskHandler[id: 148; name: STAR_ALIGN (69); status: NEW; exit: -; error: -; workDir: /mnt/sdd2/data/Utrecht/T1_vs_T2_orig/work/b6/c7df187478e11877d512bac6a2e03b]
~> TaskHandler[id: 149; name: STAR_ALIGN (70); status: NEW; exit: -; error: -; workDir: /mnt/sdd2/data/Utrecht/T1_vs_T2_orig/work/17/f4beaff4ad3000a152ac6e01b0b099]
~> TaskHandler[id: 151; name: STAR_ALIGN (72); status: NEW; exit: -; error: -; workDir: /mnt/sdd2/data/Utrecht/T1_vs_T2_orig/work/c2/b9c5975b177b4f2bec498351286594]
~> TaskHandler[id: 150; name: STAR_ALIGN (71); status: NEW; exit: -; error: -; workDir: /mnt/sdd2/data/Utrecht/T1_vs_T2_orig/work/1b/fdeab1d92f4afe5957e374be0143cf]
~> TaskHandler[id: 152; name: STAR_ALIGN (73); status: NEW; exit: -; error: -; workDir: /mnt/sdd2/data/Utrecht/T1_vs_T2_orig/work/44/4ec359ba199b26c9604ddd67dd175e]
~> TaskHandler[id: 153; name: STAR_ALIGN (74); status: NEW; exit: -; error: -; workDir: /mnt/sdd2/data/Utrecht/T1_vs_T2_orig/work/5d/d8af59787ecde80ac366f5f3ee12bc]
.. remaining tasks omitted.
Oct-22 18:35:48.806 [Task monitor] DEBUG n.processor.TaskPollingMonitor - Task completed > TaskHandler[id: 145; name: STAR_ALIGN (66); status: COMPLETED; exit: 0; error: -; workDir: /mnt/sdd2/data/Utrecht/T1_vs_T2_orig/work/9f/7f20895d53712da1adae5590a294f3]
Oct-22 18:35:48.810 [Task submitter] DEBUG nextflow.executor.LocalTaskHandler - Launch cmd line: /bin/bash -ue .command.run
Oct-22 18:35:48.810 [Task submitter] INFO  nextflow.Session - [7a/824261] Submitted process > STAR_ALIGN (63)
Oct-22 18:37:32.202 [Task monitor] DEBUG n.processor.TaskPollingMonitor - Task completed > TaskHandler[id: 142; name: STAR_ALIGN (63); status: COMPLETED; exit: 0; error: -; workDir: /mnt/sdd2/data/Utrecht/T1_vs_T2_orig/work/7a/824261cbe04bff00c67d35e37eeffd]
Oct-22 18:37:32.206 [Task submitter] DEBUG nextflow.executor.LocalTaskHandler - Launch cmd line: /bin/bash -ue .command.run
Oct-22 18:37:32.206 [Task submitter] INFO  nextflow.Session - [94/ed63c7] Submitted process > STAR_ALIGN (67)
Oct-22 18:39:28.859 [Task monitor] DEBUG n.processor.TaskPollingMonitor - Task completed > TaskHandler[id: 146; name: STAR_ALIGN (67); status: COMPLETED; exit: 0; error: -; workDir: /mnt/sdd2/data/Utrecht/T1_vs_T2_orig/work/94/ed63c76b40b8327b4f7555febd0597]
Oct-22 18:39:28.864 [Task submitter] DEBUG nextflow.executor.LocalTaskHandler - Launch cmd line: /bin/bash -ue .command.run
Oct-22 18:39:28.865 [Task submitter] INFO  nextflow.Session - [84/a1de88] Submitted process > STAR_ALIGN (65)
Oct-22 18:40:23.535 [Task monitor] DEBUG n.processor.TaskPollingMonitor - !! executor local > tasks to be completed: 1 -- submitted tasks are shown below
~> TaskHandler[id: 144; name: STAR_ALIGN (65); status: RUNNING; exit: -; error: -; workDir: /mnt/sdd2/data/Utrecht/T1_vs_T2_orig/work/84/a1de88e8b390b36061ee2298f840cd]
Oct-22 18:40:39.901 [Task submitter] DEBUG n.processor.TaskPollingMonitor - %% executor local > tasks in the submission queue: 75 -- tasks to be submitted are shown below
~> TaskHandler[id: 147; name: STAR_ALIGN (68); status: NEW; exit: -; error: -; workDir: /mnt/sdd2/data/Utrecht/T1_vs_T2_orig/work/f9/45f165c84d4edab3802f9fdaf76c4f]
~> TaskHandler[id: 148; name: STAR_ALIGN (69); status: NEW; exit: -; error: -; workDir: /mnt/sdd2/data/Utrecht/T1_vs_T2_orig/work/b6/c7df187478e11877d512bac6a2e03b]
~> TaskHandler[id: 149; name: STAR_ALIGN (70); status: NEW; exit: -; error: -; workDir: /mnt/sdd2/data/Utrecht/T1_vs_T2_orig/work/17/f4beaff4ad3000a152ac6e01b0b099]
~> TaskHandler[id: 151; name: STAR_ALIGN (72); status: NEW; exit: -; error: -; workDir: /mnt/sdd2/data/Utrecht/T1_vs_T2_orig/work/c2/b9c5975b177b4f2bec498351286594]
~> TaskHandler[id: 150; name: STAR_ALIGN (71); status: NEW; exit: -; error: -; workDir: /mnt/sdd2/data/Utrecht/T1_vs_T2_orig/work/1b/fdeab1d92f4afe5957e374be0143cf]
~> TaskHandler[id: 152; name: STAR_ALIGN (73); status: NEW; exit: -; error: -; workDir: /mnt/sdd2/data/Utrecht/T1_vs_T2_orig/work/44/4ec359ba199b26c9604ddd67dd175e]
~> TaskHandler[id: 153; name: STAR_ALIGN (74); status: NEW; exit: -; error: -; workDir: /mnt/sdd2/data/Utrecht/T1_vs_T2_orig/work/5d/d8af59787ecde80ac366f5f3ee12bc]
~> TaskHandler[id: 154; name: STAR_ALIGN (75); status: NEW; exit: -; error: -; workDir: /mnt/sdd2/data/Utrecht/T1_vs_T2_orig/work/e2/a6544977582425dea6b8cc7464f993]
~> TaskHandler[id: 155; name: STAR_ALIGN (76); status: NEW; exit: -; error: -; workDir: /mnt/sdd2/data/Utrecht/T1_vs_T2_orig/work/67/e643e3787b6743d64f648ea63ea62c]
~> TaskHandler[id: 156; name: BAM_COLLAPSE (1); status: NEW; exit: -; error: -; workDir: /mnt/sdd2/data/Utrecht/T1_vs_T2_orig/work/1b/cb2eb467daf0ca1a53a5503a394b22]
.. remaining tasks omitted.
Oct-22 18:41:15.698 [Task monitor] DEBUG n.processor.TaskPollingMonitor - Task completed > TaskHandler[id: 144; name: STAR_ALIGN (65); status: COMPLETED; exit: 0; error: -; workDir: /mnt/sdd2/data/Utrecht/T1_vs_T2_orig/work/84/a1de88e8b390b36061ee2298f840cd]
Oct-22 18:41:15.702 [Task submitter] DEBUG nextflow.executor.LocalTaskHandler - Launch cmd line: /bin/bash -ue .command.run
Oct-22 18:41:15.702 [Task submitter] INFO  nextflow.Session - [f9/45f165] Submitted process > STAR_ALIGN (68)
Oct-22 18:43:22.038 [Task monitor] DEBUG n.processor.TaskPollingMonitor - Task completed > TaskHandler[id: 147; name: STAR_ALIGN (68); status: COMPLETED; exit: 0; error: -; workDir: /mnt/sdd2/data/Utrecht/T1_vs_T2_orig/work/f9/45f165c84d4edab3802f9fdaf76c4f]
Oct-22 18:43:22.042 [Task submitter] DEBUG nextflow.executor.LocalTaskHandler - Launch cmd line: /bin/bash -ue .command.run
Oct-22 18:43:22.043 [Task submitter] INFO  nextflow.Session - [b6/c7df18] Submitted process > STAR_ALIGN (69)
Oct-22 18:45:23.581 [Task monitor] DEBUG n.processor.TaskPollingMonitor - !! executor local > tasks to be completed: 1 -- submitted tasks are shown below
~> TaskHandler[id: 148; name: STAR_ALIGN (69); status: RUNNING; exit: -; error: -; workDir: /mnt/sdd2/data/Utrecht/T1_vs_T2_orig/work/b6/c7df187478e11877d512bac6a2e03b]
Oct-22 18:45:40.103 [Task submitter] DEBUG n.processor.TaskPollingMonitor - %% executor local > tasks in the submission queue: 75 -- tasks to be submitted are shown below
~> TaskHandler[id: 149; name: STAR_ALIGN (70); status: NEW; exit: -; error: -; workDir: /mnt/sdd2/data/Utrecht/T1_vs_T2_orig/work/17/f4beaff4ad3000a152ac6e01b0b099]
~> TaskHandler[id: 151; name: STAR_ALIGN (72); status: NEW; exit: -; error: -; workDir: /mnt/sdd2/data/Utrecht/T1_vs_T2_orig/work/c2/b9c5975b177b4f2bec498351286594]
~> TaskHandler[id: 150; name: STAR_ALIGN (71); status: NEW; exit: -; error: -; workDir: /mnt/sdd2/data/Utrecht/T1_vs_T2_orig/work/1b/fdeab1d92f4afe5957e374be0143cf]
~> TaskHandler[id: 152; name: STAR_ALIGN (73); status: NEW; exit: -; error: -; workDir: /mnt/sdd2/data/Utrecht/T1_vs_T2_orig/work/44/4ec359ba199b26c9604ddd67dd175e]
~> TaskHandler[id: 153; name: STAR_ALIGN (74); status: NEW; exit: -; error: -; workDir: /mnt/sdd2/data/Utrecht/T1_vs_T2_orig/work/5d/d8af59787ecde80ac366f5f3ee12bc]
~> TaskHandler[id: 154; name: STAR_ALIGN (75); status: NEW; exit: -; error: -; workDir: /mnt/sdd2/data/Utrecht/T1_vs_T2_orig/work/e2/a6544977582425dea6b8cc7464f993]
~> TaskHandler[id: 155; name: STAR_ALIGN (76); status: NEW; exit: -; error: -; workDir: /mnt/sdd2/data/Utrecht/T1_vs_T2_orig/work/67/e643e3787b6743d64f648ea63ea62c]
~> TaskHandler[id: 156; name: BAM_COLLAPSE (1); status: NEW; exit: -; error: -; workDir: /mnt/sdd2/data/Utrecht/T1_vs_T2_orig/work/1b/cb2eb467daf0ca1a53a5503a394b22]
~> TaskHandler[id: 157; name: BAM_COLLAPSE (2); status: NEW; exit: -; error: -; workDir: /mnt/sdd2/data/Utrecht/T1_vs_T2_orig/work/70/e51423d716eb0b626eb7021c6b6c76]
~> TaskHandler[id: 158; name: BAM_COLLAPSE (3); status: NEW; exit: -; error: -; workDir: /mnt/sdd2/data/Utrecht/T1_vs_T2_orig/work/74/9ba6f3937ddc422e55f141e7228bd5]
.. remaining tasks omitted.
Oct-22 18:45:55.509 [Task monitor] DEBUG n.processor.TaskPollingMonitor - Task completed > TaskHandler[id: 148; name: STAR_ALIGN (69); status: COMPLETED; exit: 0; error: -; workDir: /mnt/sdd2/data/Utrecht/T1_vs_T2_orig/work/b6/c7df187478e11877d512bac6a2e03b]
Oct-22 18:45:55.513 [Task submitter] DEBUG nextflow.executor.LocalTaskHandler - Launch cmd line: /bin/bash -ue .command.run
Oct-22 18:45:55.513 [Task submitter] INFO  nextflow.Session - [17/f4beaf] Submitted process > STAR_ALIGN (70)
Oct-22 18:48:40.969 [Task monitor] DEBUG n.processor.TaskPollingMonitor - Task completed > TaskHandler[id: 149; name: STAR_ALIGN (70); status: COMPLETED; exit: 0; error: -; workDir: /mnt/sdd2/data/Utrecht/T1_vs_T2_orig/work/17/f4beaff4ad3000a152ac6e01b0b099]
Oct-22 18:48:40.973 [Task submitter] DEBUG nextflow.executor.LocalTaskHandler - Launch cmd line: /bin/bash -ue .command.run
Oct-22 18:48:40.973 [Task submitter] INFO  nextflow.Session - [c2/b9c597] Submitted process > STAR_ALIGN (72)
Oct-22 18:50:23.594 [Task monitor] DEBUG n.processor.TaskPollingMonitor - !! executor local > tasks to be completed: 1 -- submitted tasks are shown below
~> TaskHandler[id: 151; name: STAR_ALIGN (72); status: RUNNING; exit: -; error: -; workDir: /mnt/sdd2/data/Utrecht/T1_vs_T2_orig/work/c2/b9c5975b177b4f2bec498351286594]
Oct-22 18:50:41.023 [Task submitter] DEBUG n.processor.TaskPollingMonitor - %% executor local > tasks in the submission queue: 75 -- tasks to be submitted are shown below
~> TaskHandler[id: 150; name: STAR_ALIGN (71); status: NEW; exit: -; error: -; workDir: /mnt/sdd2/data/Utrecht/T1_vs_T2_orig/work/1b/fdeab1d92f4afe5957e374be0143cf]
~> TaskHandler[id: 152; name: STAR_ALIGN (73); status: NEW; exit: -; error: -; workDir: /mnt/sdd2/data/Utrecht/T1_vs_T2_orig/work/44/4ec359ba199b26c9604ddd67dd175e]
~> TaskHandler[id: 153; name: STAR_ALIGN (74); status: NEW; exit: -; error: -; workDir: /mnt/sdd2/data/Utrecht/T1_vs_T2_orig/work/5d/d8af59787ecde80ac366f5f3ee12bc]
~> TaskHandler[id: 154; name: STAR_ALIGN (75); status: NEW; exit: -; error: -; workDir: /mnt/sdd2/data/Utrecht/T1_vs_T2_orig/work/e2/a6544977582425dea6b8cc7464f993]
~> TaskHandler[id: 155; name: STAR_ALIGN (76); status: NEW; exit: -; error: -; workDir: /mnt/sdd2/data/Utrecht/T1_vs_T2_orig/work/67/e643e3787b6743d64f648ea63ea62c]
~> TaskHandler[id: 156; name: BAM_COLLAPSE (1); status: NEW; exit: -; error: -; workDir: /mnt/sdd2/data/Utrecht/T1_vs_T2_orig/work/1b/cb2eb467daf0ca1a53a5503a394b22]
~> TaskHandler[id: 157; name: BAM_COLLAPSE (2); status: NEW; exit: -; error: -; workDir: /mnt/sdd2/data/Utrecht/T1_vs_T2_orig/work/70/e51423d716eb0b626eb7021c6b6c76]
~> TaskHandler[id: 158; name: BAM_COLLAPSE (3); status: NEW; exit: -; error: -; workDir: /mnt/sdd2/data/Utrecht/T1_vs_T2_orig/work/74/9ba6f3937ddc422e55f141e7228bd5]
~> TaskHandler[id: 159; name: BAM_COLLAPSE (4); status: NEW; exit: -; error: -; workDir: /mnt/sdd2/data/Utrecht/T1_vs_T2_orig/work/d8/16fe9bca9445ece86476417167e187]
~> TaskHandler[id: 160; name: BAM_COLLAPSE (5); status: NEW; exit: -; error: -; workDir: /mnt/sdd2/data/Utrecht/T1_vs_T2_orig/work/94/8b5df0bb5bfc8795c752dcee50a5a8]
.. remaining tasks omitted.
Oct-22 18:50:47.475 [Task monitor] DEBUG n.processor.TaskPollingMonitor - Task completed > TaskHandler[id: 151; name: STAR_ALIGN (72); status: COMPLETED; exit: 0; error: -; workDir: /mnt/sdd2/data/Utrecht/T1_vs_T2_orig/work/c2/b9c5975b177b4f2bec498351286594]
Oct-22 18:50:47.478 [Task submitter] DEBUG nextflow.executor.LocalTaskHandler - Launch cmd line: /bin/bash -ue .command.run
Oct-22 18:50:47.478 [Task submitter] INFO  nextflow.Session - [1b/fdeab1] Submitted process > STAR_ALIGN (71)
Oct-22 18:53:39.587 [Task monitor] DEBUG n.processor.TaskPollingMonitor - Task completed > TaskHandler[id: 150; name: STAR_ALIGN (71); status: COMPLETED; exit: 0; error: -; workDir: /mnt/sdd2/data/Utrecht/T1_vs_T2_orig/work/1b/fdeab1d92f4afe5957e374be0143cf]
Oct-22 18:53:39.590 [Task submitter] DEBUG nextflow.executor.LocalTaskHandler - Launch cmd line: /bin/bash -ue .command.run
Oct-22 18:53:39.591 [Task submitter] INFO  nextflow.Session - [44/4ec359] Submitted process > STAR_ALIGN (73)
Oct-22 18:55:23.604 [Task monitor] DEBUG n.processor.TaskPollingMonitor - !! executor local > tasks to be completed: 1 -- submitted tasks are shown below
~> TaskHandler[id: 152; name: STAR_ALIGN (73); status: RUNNING; exit: -; error: -; workDir: /mnt/sdd2/data/Utrecht/T1_vs_T2_orig/work/44/4ec359ba199b26c9604ddd67dd175e]
Oct-22 18:55:38.649 [Task monitor] DEBUG n.processor.TaskPollingMonitor - Task completed > TaskHandler[id: 152; name: STAR_ALIGN (73); status: COMPLETED; exit: 0; error: -; workDir: /mnt/sdd2/data/Utrecht/T1_vs_T2_orig/work/44/4ec359ba199b26c9604ddd67dd175e]
Oct-22 18:55:38.653 [Task submitter] DEBUG nextflow.executor.LocalTaskHandler - Launch cmd line: /bin/bash -ue .command.run
Oct-22 18:55:38.653 [Task submitter] INFO  nextflow.Session - [5d/d8af59] Submitted process > STAR_ALIGN (74)
Oct-22 18:55:41.656 [Task submitter] DEBUG n.processor.TaskPollingMonitor - %% executor local > tasks in the submission queue: 75 -- tasks to be submitted are shown below
~> TaskHandler[id: 154; name: STAR_ALIGN (75); status: NEW; exit: -; error: -; workDir: /mnt/sdd2/data/Utrecht/T1_vs_T2_orig/work/e2/a6544977582425dea6b8cc7464f993]
~> TaskHandler[id: 155; name: STAR_ALIGN (76); status: NEW; exit: -; error: -; workDir: /mnt/sdd2/data/Utrecht/T1_vs_T2_orig/work/67/e643e3787b6743d64f648ea63ea62c]
~> TaskHandler[id: 156; name: BAM_COLLAPSE (1); status: NEW; exit: -; error: -; workDir: /mnt/sdd2/data/Utrecht/T1_vs_T2_orig/work/1b/cb2eb467daf0ca1a53a5503a394b22]
~> TaskHandler[id: 157; name: BAM_COLLAPSE (2); status: NEW; exit: -; error: -; workDir: /mnt/sdd2/data/Utrecht/T1_vs_T2_orig/work/70/e51423d716eb0b626eb7021c6b6c76]
~> TaskHandler[id: 158; name: BAM_COLLAPSE (3); status: NEW; exit: -; error: -; workDir: /mnt/sdd2/data/Utrecht/T1_vs_T2_orig/work/74/9ba6f3937ddc422e55f141e7228bd5]
~> TaskHandler[id: 159; name: BAM_COLLAPSE (4); status: NEW; exit: -; error: -; workDir: /mnt/sdd2/data/Utrecht/T1_vs_T2_orig/work/d8/16fe9bca9445ece86476417167e187]
~> TaskHandler[id: 160; name: BAM_COLLAPSE (5); status: NEW; exit: -; error: -; workDir: /mnt/sdd2/data/Utrecht/T1_vs_T2_orig/work/94/8b5df0bb5bfc8795c752dcee50a5a8]
~> TaskHandler[id: 161; name: BAM_COLLAPSE (6); status: NEW; exit: -; error: -; workDir: /mnt/sdd2/data/Utrecht/T1_vs_T2_orig/work/48/20b6d23cdea4dac0586c158b83500c]
~> TaskHandler[id: 162; name: BAM_COLLAPSE (7); status: NEW; exit: -; error: -; workDir: /mnt/sdd2/data/Utrecht/T1_vs_T2_orig/work/2b/ed78a76989669ff78f3d6c0fc23ae6]
~> TaskHandler[id: 163; name: BAM_COLLAPSE (8); status: NEW; exit: -; error: -; workDir: /mnt/sdd2/data/Utrecht/T1_vs_T2_orig/work/56/5ee591e57c378e38af871f23c1c0c2]
.. remaining tasks omitted.
Oct-22 18:57:55.717 [Task monitor] DEBUG n.processor.TaskPollingMonitor - Task completed > TaskHandler[id: 153; name: STAR_ALIGN (74); status: COMPLETED; exit: 0; error: -; workDir: /mnt/sdd2/data/Utrecht/T1_vs_T2_orig/work/5d/d8af59787ecde80ac366f5f3ee12bc]
Oct-22 18:57:55.720 [Task submitter] DEBUG nextflow.executor.LocalTaskHandler - Launch cmd line: /bin/bash -ue .command.run
Oct-22 18:57:55.720 [Task submitter] INFO  nextflow.Session - [e2/a65449] Submitted process > STAR_ALIGN (75)
Oct-22 19:00:23.687 [Task monitor] DEBUG n.processor.TaskPollingMonitor - !! executor local > tasks to be completed: 1 -- submitted tasks are shown below
~> TaskHandler[id: 154; name: STAR_ALIGN (75); status: RUNNING; exit: -; error: -; workDir: /mnt/sdd2/data/Utrecht/T1_vs_T2_orig/work/e2/a6544977582425dea6b8cc7464f993]
Oct-22 19:00:41.789 [Task submitter] DEBUG n.processor.TaskPollingMonitor - %% executor local > tasks in the submission queue: 75 -- tasks to be submitted are shown below
~> TaskHandler[id: 155; name: STAR_ALIGN (76); status: NEW; exit: -; error: -; workDir: /mnt/sdd2/data/Utrecht/T1_vs_T2_orig/work/67/e643e3787b6743d64f648ea63ea62c]
~> TaskHandler[id: 156; name: BAM_COLLAPSE (1); status: NEW; exit: -; error: -; workDir: /mnt/sdd2/data/Utrecht/T1_vs_T2_orig/work/1b/cb2eb467daf0ca1a53a5503a394b22]
~> TaskHandler[id: 157; name: BAM_COLLAPSE (2); status: NEW; exit: -; error: -; workDir: /mnt/sdd2/data/Utrecht/T1_vs_T2_orig/work/70/e51423d716eb0b626eb7021c6b6c76]
~> TaskHandler[id: 158; name: BAM_COLLAPSE (3); status: NEW; exit: -; error: -; workDir: /mnt/sdd2/data/Utrecht/T1_vs_T2_orig/work/74/9ba6f3937ddc422e55f141e7228bd5]
~> TaskHandler[id: 159; name: BAM_COLLAPSE (4); status: NEW; exit: -; error: -; workDir: /mnt/sdd2/data/Utrecht/T1_vs_T2_orig/work/d8/16fe9bca9445ece86476417167e187]
~> TaskHandler[id: 160; name: BAM_COLLAPSE (5); status: NEW; exit: -; error: -; workDir: /mnt/sdd2/data/Utrecht/T1_vs_T2_orig/work/94/8b5df0bb5bfc8795c752dcee50a5a8]
~> TaskHandler[id: 161; name: BAM_COLLAPSE (6); status: NEW; exit: -; error: -; workDir: /mnt/sdd2/data/Utrecht/T1_vs_T2_orig/work/48/20b6d23cdea4dac0586c158b83500c]
~> TaskHandler[id: 162; name: BAM_COLLAPSE (7); status: NEW; exit: -; error: -; workDir: /mnt/sdd2/data/Utrecht/T1_vs_T2_orig/work/2b/ed78a76989669ff78f3d6c0fc23ae6]
~> TaskHandler[id: 163; name: BAM_COLLAPSE (8); status: NEW; exit: -; error: -; workDir: /mnt/sdd2/data/Utrecht/T1_vs_T2_orig/work/56/5ee591e57c378e38af871f23c1c0c2]
~> TaskHandler[id: 164; name: BAM_COLLAPSE (9); status: NEW; exit: -; error: -; workDir: /mnt/sdd2/data/Utrecht/T1_vs_T2_orig/work/cb/1c85a18e0c9763b321a2b6ab65079f]
.. remaining tasks omitted.
Oct-22 19:01:26.845 [Task monitor] DEBUG n.processor.TaskPollingMonitor - Task completed > TaskHandler[id: 154; name: STAR_ALIGN (75); status: COMPLETED; exit: 0; error: -; workDir: /mnt/sdd2/data/Utrecht/T1_vs_T2_orig/work/e2/a6544977582425dea6b8cc7464f993]
Oct-22 19:01:26.848 [Task submitter] DEBUG nextflow.executor.LocalTaskHandler - Launch cmd line: /bin/bash -ue .command.run
Oct-22 19:01:26.848 [Task submitter] INFO  nextflow.Session - [67/e643e3] Submitted process > STAR_ALIGN (76)
Oct-22 19:04:36.754 [Task monitor] DEBUG n.processor.TaskPollingMonitor - Task completed > TaskHandler[id: 155; name: STAR_ALIGN (76); status: COMPLETED; exit: 0; error: -; workDir: /mnt/sdd2/data/Utrecht/T1_vs_T2_orig/work/67/e643e3787b6743d64f648ea63ea62c]
Oct-22 19:04:36.758 [Task submitter] DEBUG nextflow.executor.LocalTaskHandler - Launch cmd line: /bin/bash -ue .command.run
Oct-22 19:04:36.758 [Task submitter] INFO  nextflow.Session - [1b/cb2eb4] Submitted process > BAM_COLLAPSE (1)
Oct-22 19:04:47.845 [Task monitor] DEBUG n.processor.TaskPollingMonitor - Task completed > TaskHandler[id: 156; name: BAM_COLLAPSE (1); status: COMPLETED; exit: 0; error: -; workDir: /mnt/sdd2/data/Utrecht/T1_vs_T2_orig/work/1b/cb2eb467daf0ca1a53a5503a394b22]
Oct-22 19:04:47.848 [Task submitter] DEBUG nextflow.executor.LocalTaskHandler - Launch cmd line: /bin/bash -ue .command.run
Oct-22 19:04:47.849 [Task submitter] INFO  nextflow.Session - [70/e51423] Submitted process > BAM_COLLAPSE (2)
Oct-22 19:04:48.854 [Task submitter] DEBUG nextflow.executor.LocalTaskHandler - Launch cmd line: /bin/bash -ue .command.run
Oct-22 19:04:48.855 [Task submitter] INFO  nextflow.Session - [f5/20b294] Submitted process > BAM_SPLIT (1)
Oct-22 19:04:48.859 [Task submitter] DEBUG nextflow.executor.LocalTaskHandler - Launch cmd line: /bin/bash -ue .command.run
Oct-22 19:04:48.859 [Task submitter] INFO  nextflow.Session - [b1/eb6273] Submitted process > ADD_EMPTY_COUNTS (RNAneuro236_trimmed_tRNAs-almost-mapped)
Oct-22 19:04:48.863 [Task submitter] DEBUG nextflow.executor.LocalTaskHandler - Launch cmd line: /bin/bash -ue .command.run
Oct-22 19:04:48.863 [Task submitter] INFO  nextflow.Session - [f5/09ff0d] Submitted process > GENERATE_MULTIMAPPER_TRNA_DEPTH_FILES (RNAneuro236_trimmed_tRNAs-almost-mapped)
Oct-22 19:04:49.380 [Task monitor] DEBUG n.processor.TaskPollingMonitor - Task completed > TaskHandler[id: 234; name: ADD_EMPTY_COUNTS (RNAneuro236_trimmed_tRNAs-almost-mapped); status: COMPLETED; exit: 0; error: -; workDir: /mnt/sdd2/data/Utrecht/T1_vs_T2_orig/work/b1/eb627327554d6ed6903a83dd4a5453]
Oct-22 19:04:51.183 [Task monitor] DEBUG n.processor.TaskPollingMonitor - Task completed > TaskHandler[id: 232; name: BAM_SPLIT (1); status: COMPLETED; exit: 0; error: -; workDir: /mnt/sdd2/data/Utrecht/T1_vs_T2_orig/work/f5/20b294188cedca37fd058912a8eafc]
Oct-22 19:04:51.598 [Task monitor] DEBUG n.processor.TaskPollingMonitor - Task completed > TaskHandler[id: 233; name: GENERATE_MULTIMAPPER_TRNA_DEPTH_FILES (RNAneuro236_trimmed_tRNAs-almost-mapped); status: COMPLETED; exit: 0; error: -; workDir: /mnt/sdd2/data/Utrecht/T1_vs_T2_orig/work/f5/09ff0da0249fd3c664931435c7d8db]
Oct-22 19:04:51.602 [Task submitter] DEBUG nextflow.executor.LocalTaskHandler - Launch cmd line: /bin/bash -ue .command.run
Oct-22 19:04:51.602 [Task submitter] INFO  nextflow.Session - [c6/f5ba92] Submitted process > GENERATE_NCRNA_DEPTH_FILES (RNAneuro236_trimmed_accepted_hits_ncRNAs)
Oct-22 19:04:51.606 [Task submitter] DEBUG nextflow.executor.LocalTaskHandler - Launch cmd line: /bin/bash -ue .command.run
Oct-22 19:04:51.606 [Task submitter] INFO  nextflow.Session - [dc/f5057f] Submitted process > PLOT_TRNA_ALIGNMENT_LENGTH (RNAneuro236_trimmed_accepted_hits_tRNAs)
Oct-22 19:04:51.609 [Task submitter] DEBUG nextflow.executor.LocalTaskHandler - Launch cmd line: /bin/bash -ue .command.run
Oct-22 19:04:51.609 [Task submitter] INFO  nextflow.Session - [0a/3f5eb0] Submitted process > GENERATE_TRNA_DEPTH_FILES (RNAneuro236_trimmed_accepted_hits_tRNAs)
Oct-22 19:04:51.613 [Task submitter] DEBUG nextflow.executor.LocalTaskHandler - Launch cmd line: /bin/bash -ue .command.run
Oct-22 19:04:51.613 [Task submitter] INFO  nextflow.Session - [45/1bcd7d] Submitted process > FEATURE_COUNT_NCRNA (RNAneuro236_trimmed_accepted_hits_ncRNAs)
Oct-22 19:04:51.616 [Task submitter] DEBUG nextflow.executor.LocalTaskHandler - Launch cmd line: /bin/bash -ue .command.run
Oct-22 19:04:51.616 [Task submitter] INFO  nextflow.Session - [45/1721fb] Submitted process > FEATURE_COUNT_TRNA (RNAneuro236_trimmed_accepted_hits_tRNAs)
Oct-22 19:04:52.132 [Task monitor] DEBUG n.processor.TaskPollingMonitor - Task completed > TaskHandler[id: 237; name: FEATURE_COUNT_TRNA (RNAneuro236_trimmed_accepted_hits_tRNAs); status: COMPLETED; exit: 0; error: -; workDir: /mnt/sdd2/data/Utrecht/T1_vs_T2_orig/work/45/1721fb57eebd41ade26d8e232dce0f]
Oct-22 19:04:52.222 [Task monitor] DEBUG n.processor.TaskPollingMonitor - Task completed > TaskHandler[id: 238; name: FEATURE_COUNT_NCRNA (RNAneuro236_trimmed_accepted_hits_ncRNAs); status: COMPLETED; exit: 0; error: -; workDir: /mnt/sdd2/data/Utrecht/T1_vs_T2_orig/work/45/1bcd7d94383f3a0a2a45221f474da1]
Oct-22 19:04:54.400 [Task monitor] DEBUG n.processor.TaskPollingMonitor - Task completed > TaskHandler[id: 236; name: PLOT_TRNA_ALIGNMENT_LENGTH (RNAneuro236_trimmed_accepted_hits_tRNAs); status: COMPLETED; exit: 0; error: -; workDir: /mnt/sdd2/data/Utrecht/T1_vs_T2_orig/work/dc/f5057f9d04ee2de6e33087bb86691b]
Oct-22 19:04:55.491 [Task monitor] DEBUG n.processor.TaskPollingMonitor - Task completed > TaskHandler[id: 239; name: GENERATE_TRNA_DEPTH_FILES (RNAneuro236_trimmed_accepted_hits_tRNAs); status: COMPLETED; exit: 0; error: -; workDir: /mnt/sdd2/data/Utrecht/T1_vs_T2_orig/work/0a/3f5eb0ecb3df8b6e68f602003dc005]
Oct-22 19:04:56.495 [Task submitter] DEBUG nextflow.executor.LocalTaskHandler - Launch cmd line: /bin/bash -ue .command.run
Oct-22 19:04:56.495 [Task submitter] INFO  nextflow.Session - [40/3e23e1] Submitted process > GENERATE_DEPTHFILE_STATS (RNAneuro236_trimmed_accepted_hits_tRNAs_sorted)
Oct-22 19:04:56.499 [Task submitter] DEBUG nextflow.executor.LocalTaskHandler - Launch cmd line: /bin/bash -ue .command.run
Oct-22 19:04:56.499 [Task submitter] INFO  nextflow.Session - [72/87e8b9] Submitted process > PLOT_TRNA_ALL_PLOTS (RNAneuro236_trimmed_accepted_hits_tRNAs_sorted)
Oct-22 19:04:56.771 [Task monitor] DEBUG n.processor.TaskPollingMonitor - Task completed > TaskHandler[id: 241; name: GENERATE_DEPTHFILE_STATS (RNAneuro236_trimmed_accepted_hits_tRNAs_sorted); status: COMPLETED; exit: 0; error: -; workDir: /mnt/sdd2/data/Utrecht/T1_vs_T2_orig/work/40/3e23e10d53725adf23462a03d22856]
Oct-22 19:04:59.999 [Task monitor] DEBUG n.processor.TaskPollingMonitor - Task completed > TaskHandler[id: 157; name: BAM_COLLAPSE (2); status: COMPLETED; exit: 0; error: -; workDir: /mnt/sdd2/data/Utrecht/T1_vs_T2_orig/work/70/e51423d716eb0b626eb7021c6b6c76]
Oct-22 19:05:00.002 [Task submitter] DEBUG nextflow.executor.LocalTaskHandler - Launch cmd line: /bin/bash -ue .command.run
Oct-22 19:05:00.003 [Task submitter] INFO  nextflow.Session - [74/9ba6f3] Submitted process > BAM_COLLAPSE (3)
Oct-22 19:05:01.137 [Task submitter] DEBUG nextflow.executor.LocalTaskHandler - Launch cmd line: /bin/bash -ue .command.run
Oct-22 19:05:01.137 [Task submitter] INFO  nextflow.Session - [63/d43ad0] Submitted process > BAM_SPLIT (2)
Oct-22 19:05:01.141 [Task submitter] DEBUG nextflow.executor.LocalTaskHandler - Launch cmd line: /bin/bash -ue .command.run
Oct-22 19:05:01.141 [Task submitter] INFO  nextflow.Session - [74/b6ccc2] Submitted process > ADD_EMPTY_COUNTS (RNAneuro220_trimmed_tRNAs-almost-mapped)
Oct-22 19:05:01.145 [Task submitter] DEBUG nextflow.executor.LocalTaskHandler - Launch cmd line: /bin/bash -ue .command.run
Oct-22 19:05:01.145 [Task submitter] INFO  nextflow.Session - [c1/f07806] Submitted process > GENERATE_MULTIMAPPER_TRNA_DEPTH_FILES (RNAneuro220_trimmed_tRNAs-almost-mapped)
Oct-22 19:05:01.239 [Task monitor] DEBUG n.processor.TaskPollingMonitor - Task completed > TaskHandler[id: 244; name: ADD_EMPTY_COUNTS (RNAneuro220_trimmed_tRNAs-almost-mapped); status: COMPLETED; exit: 0; error: -; workDir: /mnt/sdd2/data/Utrecht/T1_vs_T2_orig/work/74/b6ccc23946cc7889418751fd42a5dd]
Oct-22 19:05:01.940 [Task monitor] DEBUG n.processor.TaskPollingMonitor - Task completed > TaskHandler[id: 240; name: PLOT_TRNA_ALL_PLOTS (RNAneuro236_trimmed_accepted_hits_tRNAs_sorted); status: COMPLETED; exit: 0; error: -; workDir: /mnt/sdd2/data/Utrecht/T1_vs_T2_orig/work/72/87e8b91056025db0aa981ec736b288]
Oct-22 19:05:03.033 [Task monitor] DEBUG n.processor.TaskPollingMonitor - Task completed > TaskHandler[id: 242; name: BAM_SPLIT (2); status: COMPLETED; exit: 0; error: -; workDir: /mnt/sdd2/data/Utrecht/T1_vs_T2_orig/work/63/d43ad0eddd610595bcabefa4e3d748]
Oct-22 19:05:03.438 [Task monitor] DEBUG n.processor.TaskPollingMonitor - Task completed > TaskHandler[id: 243; name: GENERATE_MULTIMAPPER_TRNA_DEPTH_FILES (RNAneuro220_trimmed_tRNAs-almost-mapped); status: COMPLETED; exit: 0; error: -; workDir: /mnt/sdd2/data/Utrecht/T1_vs_T2_orig/work/c1/f07806b373c772015433a336e8efdc]
Oct-22 19:05:03.441 [Task submitter] DEBUG nextflow.executor.LocalTaskHandler - Launch cmd line: /bin/bash -ue .command.run
Oct-22 19:05:03.441 [Task submitter] INFO  nextflow.Session - [fc/d643a1] Submitted process > GENERATE_NCRNA_DEPTH_FILES (RNAneuro220_trimmed_accepted_hits_ncRNAs)
Oct-22 19:05:03.444 [Task submitter] DEBUG nextflow.executor.LocalTaskHandler - Launch cmd line: /bin/bash -ue .command.run
Oct-22 19:05:03.444 [Task submitter] INFO  nextflow.Session - [5b/d4e1f5] Submitted process > PLOT_TRNA_ALIGNMENT_LENGTH (RNAneuro220_trimmed_accepted_hits_tRNAs)
Oct-22 19:05:03.465 [Task submitter] DEBUG nextflow.executor.LocalTaskHandler - Launch cmd line: /bin/bash -ue .command.run
Oct-22 19:05:03.465 [Task submitter] INFO  nextflow.Session - [c9/d1f4e2] Submitted process > GENERATE_TRNA_DEPTH_FILES (RNAneuro220_trimmed_accepted_hits_tRNAs)
Oct-22 19:05:03.467 [Task submitter] DEBUG nextflow.executor.LocalTaskHandler - Launch cmd line: /bin/bash -ue .command.run
Oct-22 19:05:03.467 [Task submitter] INFO  nextflow.Session - [24/4b5f34] Submitted process > FEATURE_COUNT_NCRNA (RNAneuro220_trimmed_accepted_hits_ncRNAs)
Oct-22 19:05:03.470 [Task submitter] DEBUG nextflow.executor.LocalTaskHandler - Launch cmd line: /bin/bash -ue .command.run
Oct-22 19:05:03.470 [Task submitter] INFO  nextflow.Session - [12/5acee4] Submitted process > FEATURE_COUNT_TRNA (RNAneuro220_trimmed_accepted_hits_tRNAs)
Oct-22 19:05:03.777 [Task monitor] DEBUG n.processor.TaskPollingMonitor - Task completed > TaskHandler[id: 247; name: FEATURE_COUNT_TRNA (RNAneuro220_trimmed_accepted_hits_tRNAs); status: COMPLETED; exit: 0; error: -; workDir: /mnt/sdd2/data/Utrecht/T1_vs_T2_orig/work/12/5acee4c2520c20e1932be8fb07e675]
Oct-22 19:05:03.850 [Task monitor] DEBUG n.processor.TaskPollingMonitor - Task completed > TaskHandler[id: 246; name: FEATURE_COUNT_NCRNA (RNAneuro220_trimmed_accepted_hits_ncRNAs); status: COMPLETED; exit: 0; error: -; workDir: /mnt/sdd2/data/Utrecht/T1_vs_T2_orig/work/24/4b5f34a40e66c36efc58a4b682f1ca]
Oct-22 19:05:04.395 [Task monitor] DEBUG n.processor.TaskPollingMonitor - Task completed > TaskHandler[id: 158; name: BAM_COLLAPSE (3); status: COMPLETED; exit: 0; error: -; workDir: /mnt/sdd2/data/Utrecht/T1_vs_T2_orig/work/74/9ba6f3937ddc422e55f141e7228bd5]
Oct-22 19:05:04.398 [Task submitter] DEBUG nextflow.executor.LocalTaskHandler - Launch cmd line: /bin/bash -ue .command.run
Oct-22 19:05:04.399 [Task submitter] INFO  nextflow.Session - [d8/16fe9b] Submitted process > BAM_COLLAPSE (4)
Oct-22 19:05:05.403 [Task submitter] DEBUG nextflow.executor.LocalTaskHandler - Launch cmd line: /bin/bash -ue .command.run
Oct-22 19:05:05.404 [Task submitter] INFO  nextflow.Session - [6a/8c9c96] Submitted process > BAM_SPLIT (3)
Oct-22 19:05:05.407 [Task submitter] DEBUG nextflow.executor.LocalTaskHandler - Launch cmd line: /bin/bash -ue .command.run
Oct-22 19:05:05.408 [Task submitter] INFO  nextflow.Session - [c2/1954d0] Submitted process > ADD_EMPTY_COUNTS (RNAneuro226_trimmed_tRNAs-almost-mapped)
Oct-22 19:05:05.411 [Task submitter] DEBUG nextflow.executor.LocalTaskHandler - Launch cmd line: /bin/bash -ue .command.run
Oct-22 19:05:05.411 [Task submitter] INFO  nextflow.Session - [73/377e12] Submitted process > GENERATE_MULTIMAPPER_TRNA_DEPTH_FILES (RNAneuro226_trimmed_tRNAs-almost-mapped)
Oct-22 19:05:05.495 [Task monitor] DEBUG n.processor.TaskPollingMonitor - Task completed > TaskHandler[id: 251; name: ADD_EMPTY_COUNTS (RNAneuro226_trimmed_tRNAs-almost-mapped); status: COMPLETED; exit: 0; error: -; workDir: /mnt/sdd2/data/Utrecht/T1_vs_T2_orig/work/c2/1954d02d655f9a3a79ba7a33a0d698]
Oct-22 19:05:07.281 [Task monitor] DEBUG n.processor.TaskPollingMonitor - Task completed > TaskHandler[id: 249; name: PLOT_TRNA_ALIGNMENT_LENGTH (RNAneuro220_trimmed_accepted_hits_tRNAs); status: COMPLETED; exit: 0; error: -; workDir: /mnt/sdd2/data/Utrecht/T1_vs_T2_orig/work/5b/d4e1f51878eb31750f43baeb53b4f7]
Oct-22 19:05:07.301 [Task monitor] DEBUG n.processor.TaskPollingMonitor - Task completed > TaskHandler[id: 250; name: BAM_SPLIT (3); status: COMPLETED; exit: 0; error: -; workDir: /mnt/sdd2/data/Utrecht/T1_vs_T2_orig/work/6a/8c9c96cae902a4375071eedd1da15a]
Oct-22 19:05:07.713 [Task monitor] DEBUG n.processor.TaskPollingMonitor - Task completed > TaskHandler[id: 248; name: GENERATE_TRNA_DEPTH_FILES (RNAneuro220_trimmed_accepted_hits_tRNAs); status: COMPLETED; exit: 0; error: -; workDir: /mnt/sdd2/data/Utrecht/T1_vs_T2_orig/work/c9/d1f4e2b49446d5e640a4e9020a3b74]
Oct-22 19:05:07.717 [Task submitter] DEBUG nextflow.executor.LocalTaskHandler - Launch cmd line: /bin/bash -ue .command.run
Oct-22 19:05:07.717 [Task monitor] DEBUG n.processor.TaskPollingMonitor - Task completed > TaskHandler[id: 252; name: GENERATE_MULTIMAPPER_TRNA_DEPTH_FILES (RNAneuro226_trimmed_tRNAs-almost-mapped); status: COMPLETED; exit: 0; error: -; workDir: /mnt/sdd2/data/Utrecht/T1_vs_T2_orig/work/73/377e12b698ee31e88aebc01f387cb6]
Oct-22 19:05:07.718 [Task submitter] INFO  nextflow.Session - [c7/40f263] Submitted process > FEATURE_COUNT_TRNA (RNAneuro226_trimmed_accepted_hits_tRNAs)
Oct-22 19:05:07.722 [Task submitter] DEBUG nextflow.executor.LocalTaskHandler - Launch cmd line: /bin/bash -ue .command.run
Oct-22 19:05:07.722 [Task submitter] INFO  nextflow.Session - [22/52ee47] Submitted process > PLOT_TRNA_ALIGNMENT_LENGTH (RNAneuro226_trimmed_accepted_hits_tRNAs)
Oct-22 19:05:07.726 [Task submitter] DEBUG nextflow.executor.LocalTaskHandler - Launch cmd line: /bin/bash -ue .command.run
Oct-22 19:05:07.726 [Task submitter] INFO  nextflow.Session - [48/1ec28d] Submitted process > GENERATE_NCRNA_DEPTH_FILES (RNAneuro226_trimmed_accepted_hits_ncRNAs)
Oct-22 19:05:07.729 [Task submitter] DEBUG nextflow.executor.LocalTaskHandler - Launch cmd line: /bin/bash -ue .command.run
Oct-22 19:05:07.730 [Task submitter] INFO  nextflow.Session - [69/5e3bc2] Submitted process > GENERATE_TRNA_DEPTH_FILES (RNAneuro226_trimmed_accepted_hits_tRNAs)
Oct-22 19:05:07.733 [Task submitter] DEBUG nextflow.executor.LocalTaskHandler - Launch cmd line: /bin/bash -ue .command.run
Oct-22 19:05:07.734 [Task submitter] INFO  nextflow.Session - [d2/d392ab] Submitted process > FEATURE_COUNT_NCRNA (RNAneuro226_trimmed_accepted_hits_ncRNAs)
Oct-22 19:05:07.738 [Task submitter] DEBUG nextflow.executor.LocalTaskHandler - Launch cmd line: /bin/bash -ue .command.run
Oct-22 19:05:07.739 [Task submitter] INFO  nextflow.Session - [7a/e48d92] Submitted process > PLOT_TRNA_ALL_PLOTS (RNAneuro220_trimmed_accepted_hits_tRNAs_sorted)
Oct-22 19:05:08.218 [Task monitor] DEBUG n.processor.TaskPollingMonitor - Task completed > TaskHandler[id: 255; name: FEATURE_COUNT_TRNA (RNAneuro226_trimmed_accepted_hits_tRNAs); status: COMPLETED; exit: 0; error: -; workDir: /mnt/sdd2/data/Utrecht/T1_vs_T2_orig/work/c7/40f263ec473c2fabdf99fad2f78ccc]
Oct-22 19:05:08.221 [Task submitter] DEBUG nextflow.executor.LocalTaskHandler - Launch cmd line: /bin/bash -ue .command.run
Oct-22 19:05:08.221 [Task submitter] INFO  nextflow.Session - [75/a570e3] Submitted process > GENERATE_DEPTHFILE_STATS (RNAneuro220_trimmed_accepted_hits_tRNAs_sorted)
Oct-22 19:05:08.553 [Task monitor] DEBUG n.processor.TaskPollingMonitor - Task completed > TaskHandler[id: 257; name: FEATURE_COUNT_NCRNA (RNAneuro226_trimmed_accepted_hits_ncRNAs); status: COMPLETED; exit: 0; error: -; workDir: /mnt/sdd2/data/Utrecht/T1_vs_T2_orig/work/d2/d392aba4a200949090e049a5a17ec8]
Oct-22 19:05:08.737 [Task monitor] DEBUG n.processor.TaskPollingMonitor - Task completed > TaskHandler[id: 259; name: GENERATE_DEPTHFILE_STATS (RNAneuro220_trimmed_accepted_hits_tRNAs_sorted); status: COMPLETED; exit: 0; error: -; workDir: /mnt/sdd2/data/Utrecht/T1_vs_T2_orig/work/75/a570e3cc03a4f592a0a0c5e2b5c6ff]
Oct-22 19:05:11.213 [Task monitor] DEBUG n.processor.TaskPollingMonitor - Task completed > TaskHandler[id: 253; name: PLOT_TRNA_ALIGNMENT_LENGTH (RNAneuro226_trimmed_accepted_hits_tRNAs); status: COMPLETED; exit: 0; error: -; workDir: /mnt/sdd2/data/Utrecht/T1_vs_T2_orig/work/22/52ee4745d4431b910aedb9c913c10a]
Oct-22 19:05:12.181 [Task monitor] DEBUG n.processor.TaskPollingMonitor - Task completed > TaskHandler[id: 254; name: GENERATE_TRNA_DEPTH_FILES (RNAneuro226_trimmed_accepted_hits_tRNAs); status: COMPLETED; exit: 0; error: -; workDir: /mnt/sdd2/data/Utrecht/T1_vs_T2_orig/work/69/5e3bc2990108a3e073a9ec6e10adee]
Oct-22 19:05:12.271 [Task monitor] DEBUG n.processor.TaskPollingMonitor - Task completed > TaskHandler[id: 258; name: PLOT_TRNA_ALL_PLOTS (RNAneuro220_trimmed_accepted_hits_tRNAs_sorted); status: COMPLETED; exit: 0; error: -; workDir: /mnt/sdd2/data/Utrecht/T1_vs_T2_orig/work/7a/e48d92791bc3d52e71fbd3e63d0b34]
Oct-22 19:05:12.276 [Task submitter] DEBUG nextflow.executor.LocalTaskHandler - Launch cmd line: /bin/bash -ue .command.run
Oct-22 19:05:12.276 [Task submitter] INFO  nextflow.Session - [32/539fd5] Submitted process > GENERATE_DEPTHFILE_STATS (RNAneuro226_trimmed_accepted_hits_tRNAs_sorted)
Oct-22 19:05:12.281 [Task submitter] DEBUG nextflow.executor.LocalTaskHandler - Launch cmd line: /bin/bash -ue .command.run
Oct-22 19:05:12.282 [Task submitter] INFO  nextflow.Session - [1b/18a857] Submitted process > PLOT_TRNA_ALL_PLOTS (RNAneuro226_trimmed_accepted_hits_tRNAs_sorted)
Oct-22 19:05:12.547 [Task monitor] DEBUG n.processor.TaskPollingMonitor - Task completed > TaskHandler[id: 260; name: GENERATE_DEPTHFILE_STATS (RNAneuro226_trimmed_accepted_hits_tRNAs_sorted); status: COMPLETED; exit: 0; error: -; workDir: /mnt/sdd2/data/Utrecht/T1_vs_T2_orig/work/32/539fd517686316f980474a58c2127f]
Oct-22 19:05:16.156 [Task monitor] DEBUG n.processor.TaskPollingMonitor - Task completed > TaskHandler[id: 261; name: PLOT_TRNA_ALL_PLOTS (RNAneuro226_trimmed_accepted_hits_tRNAs_sorted); status: COMPLETED; exit: 0; error: -; workDir: /mnt/sdd2/data/Utrecht/T1_vs_T2_orig/work/1b/18a857d60d58bb0f15504def4bb5bc]
Oct-22 19:05:23.769 [Task monitor] DEBUG n.processor.TaskPollingMonitor - !! executor local > tasks to be completed: 4 -- submitted tasks are shown below
~> TaskHandler[id: 235; name: GENERATE_NCRNA_DEPTH_FILES (RNAneuro236_trimmed_accepted_hits_ncRNAs); status: RUNNING; exit: -; error: -; workDir: /mnt/sdd2/data/Utrecht/T1_vs_T2_orig/work/c6/f5ba92b2e67b9724b7f7495317723b]
~> TaskHandler[id: 245; name: GENERATE_NCRNA_DEPTH_FILES (RNAneuro220_trimmed_accepted_hits_ncRNAs); status: RUNNING; exit: -; error: -; workDir: /mnt/sdd2/data/Utrecht/T1_vs_T2_orig/work/fc/d643a1b15709674ad165838041d5e8]
~> TaskHandler[id: 159; name: BAM_COLLAPSE (4); status: RUNNING; exit: -; error: -; workDir: /mnt/sdd2/data/Utrecht/T1_vs_T2_orig/work/d8/16fe9bca9445ece86476417167e187]
~> TaskHandler[id: 256; name: GENERATE_NCRNA_DEPTH_FILES (RNAneuro226_trimmed_accepted_hits_ncRNAs); status: RUNNING; exit: -; error: -; workDir: /mnt/sdd2/data/Utrecht/T1_vs_T2_orig/work/48/1ec28de8e170e3e041445850f6e145]
Oct-22 19:05:27.581 [Task monitor] DEBUG n.processor.TaskPollingMonitor - Task completed > TaskHandler[id: 159; name: BAM_COLLAPSE (4); status: COMPLETED; exit: 0; error: -; workDir: /mnt/sdd2/data/Utrecht/T1_vs_T2_orig/work/d8/16fe9bca9445ece86476417167e187]
Oct-22 19:05:27.585 [Task submitter] DEBUG nextflow.executor.LocalTaskHandler - Launch cmd line: /bin/bash -ue .command.run
Oct-22 19:05:27.585 [Task submitter] INFO  nextflow.Session - [94/8b5df0] Submitted process > BAM_COLLAPSE (5)
Oct-22 19:05:28.590 [Task submitter] DEBUG nextflow.executor.LocalTaskHandler - Launch cmd line: /bin/bash -ue .command.run
Oct-22 19:05:28.590 [Task submitter] INFO  nextflow.Session - [dd/8cae27] Submitted process > BAM_SPLIT (4)
Oct-22 19:05:28.594 [Task submitter] DEBUG nextflow.executor.LocalTaskHandler - Launch cmd line: /bin/bash -ue .command.run
Oct-22 19:05:28.594 [Task submitter] INFO  nextflow.Session - [32/d13d13] Submitted process > ADD_EMPTY_COUNTS (RNAneuro217_trimmed_tRNAs-almost-mapped)
Oct-22 19:05:28.598 [Task submitter] DEBUG nextflow.executor.LocalTaskHandler - Launch cmd line: /bin/bash -ue .command.run
Oct-22 19:05:28.598 [Task submitter] INFO  nextflow.Session - [99/3ce753] Submitted process > GENERATE_MULTIMAPPER_TRNA_DEPTH_FILES (RNAneuro217_trimmed_tRNAs-almost-mapped)
Oct-22 19:05:28.688 [Task monitor] DEBUG n.processor.TaskPollingMonitor - Task completed > TaskHandler[id: 264; name: ADD_EMPTY_COUNTS (RNAneuro217_trimmed_tRNAs-almost-mapped); status: COMPLETED; exit: 0; error: -; workDir: /mnt/sdd2/data/Utrecht/T1_vs_T2_orig/work/32/d13d1360eb3cf8d585df01f51306bd]
Oct-22 19:05:30.931 [Task monitor] DEBUG n.processor.TaskPollingMonitor - Task completed > TaskHandler[id: 263; name: GENERATE_MULTIMAPPER_TRNA_DEPTH_FILES (RNAneuro217_trimmed_tRNAs-almost-mapped); status: COMPLETED; exit: 0; error: -; workDir: /mnt/sdd2/data/Utrecht/T1_vs_T2_orig/work/99/3ce7532bfba6f0a213727c3c0cd7c6]
Oct-22 19:05:31.120 [Task monitor] DEBUG n.processor.TaskPollingMonitor - Task completed > TaskHandler[id: 262; name: BAM_SPLIT (4); status: COMPLETED; exit: 0; error: -; workDir: /mnt/sdd2/data/Utrecht/T1_vs_T2_orig/work/dd/8cae27e2b196e1c138830428716e58]
Oct-22 19:05:32.125 [Task submitter] DEBUG nextflow.executor.LocalTaskHandler - Launch cmd line: /bin/bash -ue .command.run
Oct-22 19:05:32.125 [Task submitter] INFO  nextflow.Session - [bd/4a6aac] Submitted process > PLOT_TRNA_ALIGNMENT_LENGTH (RNAneuro217_trimmed_accepted_hits_tRNAs)
Oct-22 19:05:32.129 [Task submitter] DEBUG nextflow.executor.LocalTaskHandler - Launch cmd line: /bin/bash -ue .command.run
Oct-22 19:05:32.129 [Task submitter] INFO  nextflow.Session - [52/26d21f] Submitted process > GENERATE_NCRNA_DEPTH_FILES (RNAneuro217_trimmed_accepted_hits_ncRNAs)
Oct-22 19:05:32.137 [Task submitter] DEBUG nextflow.executor.LocalTaskHandler - Launch cmd line: /bin/bash -ue .command.run
Oct-22 19:05:32.137 [Task submitter] INFO  nextflow.Session - [4d/22d902] Submitted process > FEATURE_COUNT_NCRNA (RNAneuro217_trimmed_accepted_hits_ncRNAs)
Oct-22 19:05:32.141 [Task submitter] DEBUG nextflow.executor.LocalTaskHandler - Launch cmd line: /bin/bash -ue .command.run
Oct-22 19:05:32.141 [Task submitter] INFO  nextflow.Session - [88/354763] Submitted process > FEATURE_COUNT_TRNA (RNAneuro217_trimmed_accepted_hits_tRNAs)
Oct-22 19:05:32.146 [Task submitter] DEBUG nextflow.executor.LocalTaskHandler - Launch cmd line: /bin/bash -ue .command.run
Oct-22 19:05:32.146 [Task submitter] INFO  nextflow.Session - [08/cc7d36] Submitted process > GENERATE_TRNA_DEPTH_FILES (RNAneuro217_trimmed_accepted_hits_tRNAs)
Oct-22 19:05:32.392 [Task monitor] DEBUG n.processor.TaskPollingMonitor - Task completed > TaskHandler[id: 268; name: FEATURE_COUNT_TRNA (RNAneuro217_trimmed_accepted_hits_tRNAs); status: COMPLETED; exit: 0; error: -; workDir: /mnt/sdd2/data/Utrecht/T1_vs_T2_orig/work/88/3547630c605cb853b0e92afafc0926]
Oct-22 19:05:32.450 [Task monitor] DEBUG n.processor.TaskPollingMonitor - Task completed > TaskHandler[id: 265; name: FEATURE_COUNT_NCRNA (RNAneuro217_trimmed_accepted_hits_ncRNAs); status: COMPLETED; exit: 0; error: -; workDir: /mnt/sdd2/data/Utrecht/T1_vs_T2_orig/work/4d/22d90275a2b954836ec25f2494d490]
Oct-22 19:05:34.667 [Task monitor] DEBUG n.processor.TaskPollingMonitor - Task completed > TaskHandler[id: 266; name: PLOT_TRNA_ALIGNMENT_LENGTH (RNAneuro217_trimmed_accepted_hits_tRNAs); status: COMPLETED; exit: 0; error: -; workDir: /mnt/sdd2/data/Utrecht/T1_vs_T2_orig/work/bd/4a6aac77605cffac7e8bc5ef4196d1]
Oct-22 19:05:35.833 [Task monitor] DEBUG n.processor.TaskPollingMonitor - Task completed > TaskHandler[id: 269; name: GENERATE_TRNA_DEPTH_FILES (RNAneuro217_trimmed_accepted_hits_tRNAs); status: COMPLETED; exit: 0; error: -; workDir: /mnt/sdd2/data/Utrecht/T1_vs_T2_orig/work/08/cc7d36e9718f8d671864f7311fbe8c]
Oct-22 19:05:36.837 [Task submitter] DEBUG nextflow.executor.LocalTaskHandler - Launch cmd line: /bin/bash -ue .command.run
Oct-22 19:05:36.837 [Task submitter] INFO  nextflow.Session - [87/1e6d4d] Submitted process > GENERATE_DEPTHFILE_STATS (RNAneuro217_trimmed_accepted_hits_tRNAs_sorted)
Oct-22 19:05:36.842 [Task submitter] DEBUG nextflow.executor.LocalTaskHandler - Launch cmd line: /bin/bash -ue .command.run
Oct-22 19:05:36.842 [Task submitter] INFO  nextflow.Session - [7d/24f9d2] Submitted process > PLOT_TRNA_ALL_PLOTS (RNAneuro217_trimmed_accepted_hits_tRNAs_sorted)
Oct-22 19:05:37.121 [Task monitor] DEBUG n.processor.TaskPollingMonitor - Task completed > TaskHandler[id: 271; name: GENERATE_DEPTHFILE_STATS (RNAneuro217_trimmed_accepted_hits_tRNAs_sorted); status: COMPLETED; exit: 0; error: -; workDir: /mnt/sdd2/data/Utrecht/T1_vs_T2_orig/work/87/1e6d4d1c8dca39958543be689e94db]
Oct-22 19:05:38.238 [Task monitor] DEBUG n.processor.TaskPollingMonitor - Task completed > TaskHandler[id: 235; name: GENERATE_NCRNA_DEPTH_FILES (RNAneuro236_trimmed_accepted_hits_ncRNAs); status: COMPLETED; exit: 0; error: -; workDir: /mnt/sdd2/data/Utrecht/T1_vs_T2_orig/work/c6/f5ba92b2e67b9724b7f7495317723b]
Oct-22 19:05:39.242 [Task submitter] DEBUG nextflow.executor.LocalTaskHandler - Launch cmd line: /bin/bash -ue .command.run
Oct-22 19:05:39.243 [Task submitter] INFO  nextflow.Session - [4f/4d1084] Submitted process > GENERATE_DEPTHFILE_STATS (RNAneuro236_trimmed_accepted_hits_ncRNAs_sorted)
Oct-22 19:05:40.659 [Task monitor] DEBUG n.processor.TaskPollingMonitor - Task completed > TaskHandler[id: 270; name: PLOT_TRNA_ALL_PLOTS (RNAneuro217_trimmed_accepted_hits_tRNAs_sorted); status: COMPLETED; exit: 0; error: -; workDir: /mnt/sdd2/data/Utrecht/T1_vs_T2_orig/work/7d/24f9d296f0636684d41a0d13af6cd4]
Oct-22 19:05:40.688 [Task monitor] DEBUG n.processor.TaskPollingMonitor - Task completed > TaskHandler[id: 272; name: GENERATE_DEPTHFILE_STATS (RNAneuro236_trimmed_accepted_hits_ncRNAs_sorted); status: COMPLETED; exit: 0; error: -; workDir: /mnt/sdd2/data/Utrecht/T1_vs_T2_orig/work/4f/4d1084cd6409f2e160f731495a0213]
Oct-22 19:05:42.690 [Task submitter] DEBUG n.processor.TaskPollingMonitor - %% executor local > tasks in the submission queue: 71 -- tasks to be submitted are shown below
~> TaskHandler[id: 161; name: BAM_COLLAPSE (6); status: NEW; exit: -; error: -; workDir: /mnt/sdd2/data/Utrecht/T1_vs_T2_orig/work/48/20b6d23cdea4dac0586c158b83500c]
~> TaskHandler[id: 162; name: BAM_COLLAPSE (7); status: NEW; exit: -; error: -; workDir: /mnt/sdd2/data/Utrecht/T1_vs_T2_orig/work/2b/ed78a76989669ff78f3d6c0fc23ae6]
~> TaskHandler[id: 163; name: BAM_COLLAPSE (8); status: NEW; exit: -; error: -; workDir: /mnt/sdd2/data/Utrecht/T1_vs_T2_orig/work/56/5ee591e57c378e38af871f23c1c0c2]
~> TaskHandler[id: 164; name: BAM_COLLAPSE (9); status: NEW; exit: -; error: -; workDir: /mnt/sdd2/data/Utrecht/T1_vs_T2_orig/work/cb/1c85a18e0c9763b321a2b6ab65079f]
~> TaskHandler[id: 165; name: BAM_COLLAPSE (10); status: NEW; exit: -; error: -; workDir: /mnt/sdd2/data/Utrecht/T1_vs_T2_orig/work/0a/e58d0980e2dd8ca4413db98815f697]
~> TaskHandler[id: 166; name: BAM_COLLAPSE (11); status: NEW; exit: -; error: -; workDir: /mnt/sdd2/data/Utrecht/T1_vs_T2_orig/work/d3/30cc0e574ca4f4dfc98f557835c920]
~> TaskHandler[id: 167; name: BAM_COLLAPSE (12); status: NEW; exit: -; error: -; workDir: /mnt/sdd2/data/Utrecht/T1_vs_T2_orig/work/08/2fd97fbf62d85d4b957b7c72c2ac33]
~> TaskHandler[id: 168; name: BAM_COLLAPSE (13); status: NEW; exit: -; error: -; workDir: /mnt/sdd2/data/Utrecht/T1_vs_T2_orig/work/b6/3d67a168ec320b8a53a1785ee85ecf]
~> TaskHandler[id: 169; name: BAM_COLLAPSE (14); status: NEW; exit: -; error: -; workDir: /mnt/sdd2/data/Utrecht/T1_vs_T2_orig/work/a8/d074f42906cb58083e2d9b53c4fccb]
~> TaskHandler[id: 170; name: BAM_COLLAPSE (15); status: NEW; exit: -; error: -; workDir: /mnt/sdd2/data/Utrecht/T1_vs_T2_orig/work/67/6d76ceaf6dfe6145a75dab375e2331]
.. remaining tasks omitted.
Oct-22 19:05:44.711 [Task monitor] DEBUG n.processor.TaskPollingMonitor - Task completed > TaskHandler[id: 160; name: BAM_COLLAPSE (5); status: COMPLETED; exit: 0; error: -; workDir: /mnt/sdd2/data/Utrecht/T1_vs_T2_orig/work/94/8b5df0bb5bfc8795c752dcee50a5a8]
Oct-22 19:05:44.714 [Task submitter] DEBUG nextflow.executor.LocalTaskHandler - Launch cmd line: /bin/bash -ue .command.run
Oct-22 19:05:44.714 [Task submitter] INFO  nextflow.Session - [48/20b6d2] Submitted process > BAM_COLLAPSE (6)
Oct-22 19:05:45.720 [Task submitter] DEBUG nextflow.executor.LocalTaskHandler - Launch cmd line: /bin/bash -ue .command.run
Oct-22 19:05:45.720 [Task submitter] INFO  nextflow.Session - [6a/7dec0f] Submitted process > BAM_SPLIT (5)
Oct-22 19:05:45.724 [Task submitter] DEBUG nextflow.executor.LocalTaskHandler - Launch cmd line: /bin/bash -ue .command.run
Oct-22 19:05:45.724 [Task submitter] INFO  nextflow.Session - [28/c0f7ff] Submitted process > ADD_EMPTY_COUNTS (RNAneuro221_trimmed_tRNAs-almost-mapped)
Oct-22 19:05:45.727 [Task submitter] DEBUG nextflow.executor.LocalTaskHandler - Launch cmd line: /bin/bash -ue .command.run
Oct-22 19:05:45.728 [Task submitter] INFO  nextflow.Session - [5c/0d3842] Submitted process > GENERATE_MULTIMAPPER_TRNA_DEPTH_FILES (RNAneuro221_trimmed_tRNAs-almost-mapped)
Oct-22 19:05:45.811 [Task monitor] DEBUG n.processor.TaskPollingMonitor - Task completed > TaskHandler[id: 275; name: ADD_EMPTY_COUNTS (RNAneuro221_trimmed_tRNAs-almost-mapped); status: COMPLETED; exit: 0; error: -; workDir: /mnt/sdd2/data/Utrecht/T1_vs_T2_orig/work/28/c0f7ffcb5ba9d3475e2b74d53235d6]
Oct-22 19:05:48.326 [Task monitor] DEBUG n.processor.TaskPollingMonitor - Task completed > TaskHandler[id: 274; name: BAM_SPLIT (5); status: COMPLETED; exit: 0; error: -; workDir: /mnt/sdd2/data/Utrecht/T1_vs_T2_orig/work/6a/7dec0f0d56ab32827646fefe96ba8d]
Oct-22 19:05:48.441 [Task monitor] DEBUG n.processor.TaskPollingMonitor - Task completed > TaskHandler[id: 273; name: GENERATE_MULTIMAPPER_TRNA_DEPTH_FILES (RNAneuro221_trimmed_tRNAs-almost-mapped); status: COMPLETED; exit: 0; error: -; workDir: /mnt/sdd2/data/Utrecht/T1_vs_T2_orig/work/5c/0d3842e8e51a0480a880ef1e0b295c]
Oct-22 19:05:48.447 [Task submitter] DEBUG nextflow.executor.LocalTaskHandler - Launch cmd line: /bin/bash -ue .command.run
Oct-22 19:05:48.447 [Task submitter] INFO  nextflow.Session - [c0/858d42] Submitted process > PLOT_TRNA_ALIGNMENT_LENGTH (RNAneuro221_trimmed_accepted_hits_tRNAs)
Oct-22 19:05:48.451 [Task submitter] DEBUG nextflow.executor.LocalTaskHandler - Launch cmd line: /bin/bash -ue .command.run
Oct-22 19:05:48.451 [Task submitter] INFO  nextflow.Session - [bb/ff11eb] Submitted process > GENERATE_NCRNA_DEPTH_FILES (RNAneuro221_trimmed_accepted_hits_ncRNAs)
Oct-22 19:05:48.454 [Task submitter] DEBUG nextflow.executor.LocalTaskHandler - Launch cmd line: /bin/bash -ue .command.run
Oct-22 19:05:48.454 [Task submitter] INFO  nextflow.Session - [02/cef642] Submitted process > FEATURE_COUNT_NCRNA (RNAneuro221_trimmed_accepted_hits_ncRNAs)
Oct-22 19:05:48.457 [Task submitter] DEBUG nextflow.executor.LocalTaskHandler - Launch cmd line: /bin/bash -ue .command.run
Oct-22 19:05:48.457 [Task submitter] INFO  nextflow.Session - [c3/10c4d0] Submitted process > FEATURE_COUNT_TRNA (RNAneuro221_trimmed_accepted_hits_tRNAs)
Oct-22 19:05:48.460 [Task submitter] DEBUG nextflow.executor.LocalTaskHandler - Launch cmd line: /bin/bash -ue .command.run
Oct-22 19:05:48.460 [Task submitter] INFO  nextflow.Session - [34/7f7fc7] Submitted process > GENERATE_TRNA_DEPTH_FILES (RNAneuro221_trimmed_accepted_hits_tRNAs)
Oct-22 19:05:48.914 [Task monitor] DEBUG n.processor.TaskPollingMonitor - Task completed > TaskHandler[id: 278; name: FEATURE_COUNT_TRNA (RNAneuro221_trimmed_accepted_hits_tRNAs); status: COMPLETED; exit: 0; error: -; workDir: /mnt/sdd2/data/Utrecht/T1_vs_T2_orig/work/c3/10c4d0eb699e8038171cd7aeb3535b]
Oct-22 19:05:49.000 [Task monitor] DEBUG n.processor.TaskPollingMonitor - Task completed > TaskHandler[id: 276; name: FEATURE_COUNT_NCRNA (RNAneuro221_trimmed_accepted_hits_ncRNAs); status: COMPLETED; exit: 0; error: -; workDir: /mnt/sdd2/data/Utrecht/T1_vs_T2_orig/work/02/cef642b9d0175c7655d9921d4c0406]
Oct-22 19:05:51.690 [Task monitor] DEBUG n.processor.TaskPollingMonitor - Task completed > TaskHandler[id: 245; name: GENERATE_NCRNA_DEPTH_FILES (RNAneuro220_trimmed_accepted_hits_ncRNAs); status: COMPLETED; exit: 0; error: -; workDir: /mnt/sdd2/data/Utrecht/T1_vs_T2_orig/work/fc/d643a1b15709674ad165838041d5e8]
Oct-22 19:05:52.024 [Task monitor] DEBUG n.processor.TaskPollingMonitor - Task completed > TaskHandler[id: 279; name: PLOT_TRNA_ALIGNMENT_LENGTH (RNAneuro221_trimmed_accepted_hits_tRNAs); status: COMPLETED; exit: 0; error: -; workDir: /mnt/sdd2/data/Utrecht/T1_vs_T2_orig/work/c0/858d421df184256783e5e4a7f33a77]
Oct-22 19:05:52.030 [Task submitter] DEBUG nextflow.executor.LocalTaskHandler - Launch cmd line: /bin/bash -ue .command.run
Oct-22 19:05:52.031 [Task submitter] INFO  nextflow.Session - [16/b84a20] Submitted process > GENERATE_DEPTHFILE_STATS (RNAneuro220_trimmed_accepted_hits_ncRNAs_sorted)
Oct-22 19:05:52.630 [Task monitor] DEBUG n.processor.TaskPollingMonitor - Task completed > TaskHandler[id: 280; name: GENERATE_TRNA_DEPTH_FILES (RNAneuro221_trimmed_accepted_hits_tRNAs); status: COMPLETED; exit: 0; error: -; workDir: /mnt/sdd2/data/Utrecht/T1_vs_T2_orig/work/34/7f7fc79c31c5732dc2408f1ce0a577]
Oct-22 19:05:53.432 [Task monitor] DEBUG n.processor.TaskPollingMonitor - Task completed > TaskHandler[id: 281; name: GENERATE_DEPTHFILE_STATS (RNAneuro220_trimmed_accepted_hits_ncRNAs_sorted); status: COMPLETED; exit: 0; error: -; workDir: /mnt/sdd2/data/Utrecht/T1_vs_T2_orig/work/16/b84a20f683b0303db42fd1862fd2f4]
Oct-22 19:05:53.437 [Task submitter] DEBUG nextflow.executor.LocalTaskHandler - Launch cmd line: /bin/bash -ue .command.run
Oct-22 19:05:53.437 [Task submitter] INFO  nextflow.Session - [aa/4ef117] Submitted process > GENERATE_DEPTHFILE_STATS (RNAneuro221_trimmed_accepted_hits_tRNAs_sorted)
Oct-22 19:05:53.442 [Task submitter] DEBUG nextflow.executor.LocalTaskHandler - Launch cmd line: /bin/bash -ue .command.run
Oct-22 19:05:53.442 [Task submitter] INFO  nextflow.Session - [cc/229cb2] Submitted process > PLOT_TRNA_ALL_PLOTS (RNAneuro221_trimmed_accepted_hits_tRNAs_sorted)
Oct-22 19:05:53.730 [Task monitor] DEBUG n.processor.TaskPollingMonitor - Task completed > TaskHandler[id: 283; name: GENERATE_DEPTHFILE_STATS (RNAneuro221_trimmed_accepted_hits_tRNAs_sorted); status: COMPLETED; exit: 0; error: -; workDir: /mnt/sdd2/data/Utrecht/T1_vs_T2_orig/work/aa/4ef1177f6f5a6d1f8cf38b3f1d634b]
Oct-22 19:05:55.291 [Task monitor] DEBUG n.processor.TaskPollingMonitor - Task completed > TaskHandler[id: 256; name: GENERATE_NCRNA_DEPTH_FILES (RNAneuro226_trimmed_accepted_hits_ncRNAs); status: COMPLETED; exit: 0; error: -; workDir: /mnt/sdd2/data/Utrecht/T1_vs_T2_orig/work/48/1ec28de8e170e3e041445850f6e145]
Oct-22 19:05:56.295 [Task submitter] DEBUG nextflow.executor.LocalTaskHandler - Launch cmd line: /bin/bash -ue .command.run
Oct-22 19:05:56.296 [Task submitter] INFO  nextflow.Session - [b8/a74a44] Submitted process > GENERATE_DEPTHFILE_STATS (RNAneuro226_trimmed_accepted_hits_ncRNAs_sorted)
Oct-22 19:05:57.434 [Task monitor] DEBUG n.processor.TaskPollingMonitor - Task completed > TaskHandler[id: 282; name: PLOT_TRNA_ALL_PLOTS (RNAneuro221_trimmed_accepted_hits_tRNAs_sorted); status: COMPLETED; exit: 0; error: -; workDir: /mnt/sdd2/data/Utrecht/T1_vs_T2_orig/work/cc/229cb2e40b4ddfdb35189af7259c87]
Oct-22 19:05:57.717 [Task monitor] DEBUG n.processor.TaskPollingMonitor - Task completed > TaskHandler[id: 284; name: GENERATE_DEPTHFILE_STATS (RNAneuro226_trimmed_accepted_hits_ncRNAs_sorted); status: COMPLETED; exit: 0; error: -; workDir: /mnt/sdd2/data/Utrecht/T1_vs_T2_orig/work/b8/a74a4471814c15bc1a1afed8fc5059]
Oct-22 19:06:08.699 [Task monitor] DEBUG n.processor.TaskPollingMonitor - Task completed > TaskHandler[id: 161; name: BAM_COLLAPSE (6); status: COMPLETED; exit: 0; error: -; workDir: /mnt/sdd2/data/Utrecht/T1_vs_T2_orig/work/48/20b6d23cdea4dac0586c158b83500c]
Oct-22 19:06:08.702 [Task submitter] DEBUG nextflow.executor.LocalTaskHandler - Launch cmd line: /bin/bash -ue .command.run
Oct-22 19:06:08.702 [Task submitter] INFO  nextflow.Session - [2b/ed78a7] Submitted process > BAM_COLLAPSE (7)
Oct-22 19:06:09.707 [Task submitter] DEBUG nextflow.executor.LocalTaskHandler - Launch cmd line: /bin/bash -ue .command.run
Oct-22 19:06:09.707 [Task submitter] INFO  nextflow.Session - [0f/8a56d9] Submitted process > BAM_SPLIT (6)
Oct-22 19:06:09.710 [Task submitter] DEBUG nextflow.executor.LocalTaskHandler - Launch cmd line: /bin/bash -ue .command.run
Oct-22 19:06:09.710 [Task submitter] INFO  nextflow.Session - [8e/991919] Submitted process > ADD_EMPTY_COUNTS (RNAneuro215_trimmed_tRNAs-almost-mapped)
Oct-22 19:06:09.714 [Task submitter] DEBUG nextflow.executor.LocalTaskHandler - Launch cmd line: /bin/bash -ue .command.run
Oct-22 19:06:09.714 [Task submitter] INFO  nextflow.Session - [34/94c968] Submitted process > GENERATE_MULTIMAPPER_TRNA_DEPTH_FILES (RNAneuro215_trimmed_tRNAs-almost-mapped)
Oct-22 19:06:09.796 [Task monitor] DEBUG n.processor.TaskPollingMonitor - Task completed > TaskHandler[id: 285; name: ADD_EMPTY_COUNTS (RNAneuro215_trimmed_tRNAs-almost-mapped); status: COMPLETED; exit: 0; error: -; workDir: /mnt/sdd2/data/Utrecht/T1_vs_T2_orig/work/8e/9919198692b5a6e40b1b1b433f64bd]
Oct-22 19:06:11.392 [Task monitor] DEBUG n.processor.TaskPollingMonitor - Task completed > TaskHandler[id: 287; name: BAM_SPLIT (6); status: COMPLETED; exit: 0; error: -; workDir: /mnt/sdd2/data/Utrecht/T1_vs_T2_orig/work/0f/8a56d9c6561165e7c6ff2fa8dd053c]
Oct-22 19:06:11.965 [Task monitor] DEBUG n.processor.TaskPollingMonitor - Task completed > TaskHandler[id: 286; name: GENERATE_MULTIMAPPER_TRNA_DEPTH_FILES (RNAneuro215_trimmed_tRNAs-almost-mapped); status: COMPLETED; exit: 0; error: -; workDir: /mnt/sdd2/data/Utrecht/T1_vs_T2_orig/work/34/94c968bfc4f6c316424f36cd2f0dad]
Oct-22 19:06:11.969 [Task submitter] DEBUG nextflow.executor.LocalTaskHandler - Launch cmd line: /bin/bash -ue .command.run
Oct-22 19:06:11.969 [Task submitter] INFO  nextflow.Session - [e7/18043f] Submitted process > PLOT_TRNA_ALIGNMENT_LENGTH (RNAneuro215_trimmed_accepted_hits_tRNAs)
Oct-22 19:06:11.973 [Task submitter] DEBUG nextflow.executor.LocalTaskHandler - Launch cmd line: /bin/bash -ue .command.run
Oct-22 19:06:11.974 [Task submitter] INFO  nextflow.Session - [33/e14b4b] Submitted process > GENERATE_NCRNA_DEPTH_FILES (RNAneuro215_trimmed_accepted_hits_ncRNAs)
Oct-22 19:06:11.977 [Task submitter] DEBUG nextflow.executor.LocalTaskHandler - Launch cmd line: /bin/bash -ue .command.run
Oct-22 19:06:11.977 [Task submitter] INFO  nextflow.Session - [58/17ccab] Submitted process > FEATURE_COUNT_TRNA (RNAneuro215_trimmed_accepted_hits_tRNAs)
Oct-22 19:06:11.980 [Task submitter] DEBUG nextflow.executor.LocalTaskHandler - Launch cmd line: /bin/bash -ue .command.run
Oct-22 19:06:11.981 [Task submitter] INFO  nextflow.Session - [bb/418280] Submitted process > GENERATE_TRNA_DEPTH_FILES (RNAneuro215_trimmed_accepted_hits_tRNAs)
Oct-22 19:06:11.984 [Task submitter] DEBUG nextflow.executor.LocalTaskHandler - Launch cmd line: /bin/bash -ue .command.run
Oct-22 19:06:11.984 [Task submitter] INFO  nextflow.Session - [77/01d473] Submitted process > FEATURE_COUNT_NCRNA (RNAneuro215_trimmed_accepted_hits_ncRNAs)
Oct-22 19:06:11.996 [Task monitor] DEBUG n.processor.TaskPollingMonitor - Task completed > TaskHandler[id: 162; name: BAM_COLLAPSE (7); status: COMPLETED; exit: 0; error: -; workDir: /mnt/sdd2/data/Utrecht/T1_vs_T2_orig/work/2b/ed78a76989669ff78f3d6c0fc23ae6]
Oct-22 19:06:11.999 [Task submitter] DEBUG nextflow.executor.LocalTaskHandler - Launch cmd line: /bin/bash -ue .command.run
Oct-22 19:06:12.000 [Task submitter] INFO  nextflow.Session - [56/5ee591] Submitted process > BAM_COLLAPSE (8)
Oct-22 19:06:12.307 [Task monitor] DEBUG n.processor.TaskPollingMonitor - Task completed > TaskHandler[id: 289; name: FEATURE_COUNT_TRNA (RNAneuro215_trimmed_accepted_hits_tRNAs); status: COMPLETED; exit: 0; error: -; workDir: /mnt/sdd2/data/Utrecht/T1_vs_T2_orig/work/58/17ccab2712a205f15f896bc4118d96]
Oct-22 19:06:12.310 [Task submitter] DEBUG nextflow.executor.LocalTaskHandler - Launch cmd line: /bin/bash -ue .command.run
Oct-22 19:06:12.310 [Task submitter] INFO  nextflow.Session - [15/d0cefb] Submitted process > BAM_SPLIT (7)
Oct-22 19:06:12.313 [Task submitter] DEBUG nextflow.executor.LocalTaskHandler - Launch cmd line: /bin/bash -ue .command.run
Oct-22 19:06:12.313 [Task submitter] INFO  nextflow.Session - [66/b48468] Submitted process > GENERATE_MULTIMAPPER_TRNA_DEPTH_FILES (RNAneuro214_trimmed_tRNAs-almost-mapped)
Oct-22 19:06:12.416 [Task monitor] DEBUG n.processor.TaskPollingMonitor - Task completed > TaskHandler[id: 290; name: FEATURE_COUNT_NCRNA (RNAneuro215_trimmed_accepted_hits_ncRNAs); status: COMPLETED; exit: 0; error: -; workDir: /mnt/sdd2/data/Utrecht/T1_vs_T2_orig/work/77/01d473c2a47b42ebec22955fc6effd]
Oct-22 19:06:12.420 [Task submitter] DEBUG nextflow.executor.LocalTaskHandler - Launch cmd line: /bin/bash -ue .command.run
Oct-22 19:06:12.420 [Task submitter] INFO  nextflow.Session - [bd/cd2f12] Submitted process > ADD_EMPTY_COUNTS (RNAneuro214_trimmed_tRNAs-almost-mapped)
Oct-22 19:06:12.510 [Task monitor] DEBUG n.processor.TaskPollingMonitor - Task completed > TaskHandler[id: 295; name: ADD_EMPTY_COUNTS (RNAneuro214_trimmed_tRNAs-almost-mapped); status: COMPLETED; exit: 0; error: -; workDir: /mnt/sdd2/data/Utrecht/T1_vs_T2_orig/work/bd/cd2f1246fe34a428c248a8a32d0634]
Oct-22 19:06:14.807 [Task monitor] DEBUG n.processor.TaskPollingMonitor - Task completed > TaskHandler[id: 294; name: BAM_SPLIT (7); status: COMPLETED; exit: 0; error: -; workDir: /mnt/sdd2/data/Utrecht/T1_vs_T2_orig/work/15/d0cefb62deeeb177596fb9e895d986]
Oct-22 19:06:15.702 [Task monitor] DEBUG n.processor.TaskPollingMonitor - Task completed > TaskHandler[id: 293; name: GENERATE_MULTIMAPPER_TRNA_DEPTH_FILES (RNAneuro214_trimmed_tRNAs-almost-mapped); status: COMPLETED; exit: 0; error: -; workDir: /mnt/sdd2/data/Utrecht/T1_vs_T2_orig/work/66/b484687147354546a1cdd0e388ea6e]
Oct-22 19:06:15.705 [Task submitter] DEBUG nextflow.executor.LocalTaskHandler - Launch cmd line: /bin/bash -ue .command.run
Oct-22 19:06:15.705 [Task submitter] INFO  nextflow.Session - [12/9e6dd4] Submitted process > PLOT_TRNA_ALIGNMENT_LENGTH (RNAneuro214_trimmed_accepted_hits_tRNAs)
Oct-22 19:06:15.708 [Task submitter] DEBUG nextflow.executor.LocalTaskHandler - Launch cmd line: /bin/bash -ue .command.run
Oct-22 19:06:15.708 [Task submitter] INFO  nextflow.Session - [cc/d8b020] Submitted process > GENERATE_NCRNA_DEPTH_FILES (RNAneuro214_trimmed_accepted_hits_ncRNAs)
Oct-22 19:06:15.710 [Task submitter] DEBUG nextflow.executor.LocalTaskHandler - Launch cmd line: /bin/bash -ue .command.run
Oct-22 19:06:15.710 [Task submitter] INFO  nextflow.Session - [21/c2e96d] Submitted process > GENERATE_TRNA_DEPTH_FILES (RNAneuro214_trimmed_accepted_hits_tRNAs)
Oct-22 19:06:16.616 [Task monitor] DEBUG n.processor.TaskPollingMonitor - Task completed > TaskHandler[id: 291; name: PLOT_TRNA_ALIGNMENT_LENGTH (RNAneuro215_trimmed_accepted_hits_tRNAs); status: COMPLETED; exit: 0; error: -; workDir: /mnt/sdd2/data/Utrecht/T1_vs_T2_orig/work/e7/18043f95999aa1cb7eb2c1f3297556]
Oct-22 19:06:16.619 [Task submitter] DEBUG nextflow.executor.LocalTaskHandler - Launch cmd line: /bin/bash -ue .command.run
Oct-22 19:06:16.619 [Task submitter] INFO  nextflow.Session - [83/78e14c] Submitted process > FEATURE_COUNT_TRNA (RNAneuro214_trimmed_accepted_hits_tRNAs)
Oct-22 19:06:16.704 [Task monitor] DEBUG n.processor.TaskPollingMonitor - Task completed > TaskHandler[id: 299; name: FEATURE_COUNT_TRNA (RNAneuro214_trimmed_accepted_hits_tRNAs); status: COMPLETED; exit: 0; error: -; workDir: /mnt/sdd2/data/Utrecht/T1_vs_T2_orig/work/83/78e14c572bab74d0acbaebaf397a5d]
Oct-22 19:06:16.707 [Task submitter] DEBUG nextflow.executor.LocalTaskHandler - Launch cmd line: /bin/bash -ue .command.run
Oct-22 19:06:16.707 [Task submitter] INFO  nextflow.Session - [5e/476fe2] Submitted process > FEATURE_COUNT_NCRNA (RNAneuro214_trimmed_accepted_hits_ncRNAs)
Oct-22 19:06:16.870 [Task monitor] DEBUG n.processor.TaskPollingMonitor - Task completed > TaskHandler[id: 298; name: FEATURE_COUNT_NCRNA (RNAneuro214_trimmed_accepted_hits_ncRNAs); status: COMPLETED; exit: 0; error: -; workDir: /mnt/sdd2/data/Utrecht/T1_vs_T2_orig/work/5e/476fe2b7e3ec97e36c67b889bcc021]
Oct-22 19:06:17.331 [Task monitor] DEBUG n.processor.TaskPollingMonitor - Task completed > TaskHandler[id: 292; name: GENERATE_TRNA_DEPTH_FILES (RNAneuro215_trimmed_accepted_hits_tRNAs); status: COMPLETED; exit: 0; error: -; workDir: /mnt/sdd2/data/Utrecht/T1_vs_T2_orig/work/bb/4182804c64d55545d7478786721c61]
Oct-22 19:06:18.335 [Task submitter] DEBUG nextflow.executor.LocalTaskHandler - Launch cmd line: /bin/bash -ue .command.run
Oct-22 19:06:18.336 [Task submitter] INFO  nextflow.Session - [e8/3be1e6] Submitted process > GENERATE_DEPTHFILE_STATS (RNAneuro215_trimmed_accepted_hits_tRNAs_sorted)
Oct-22 19:06:18.338 [Task submitter] DEBUG nextflow.executor.LocalTaskHandler - Launch cmd line: /bin/bash -ue .command.run
Oct-22 19:06:18.338 [Task submitter] INFO  nextflow.Session - [e5/f0cad0] Submitted process > PLOT_TRNA_ALL_PLOTS (RNAneuro215_trimmed_accepted_hits_tRNAs_sorted)
Oct-22 19:06:18.651 [Task monitor] DEBUG n.processor.TaskPollingMonitor - Task completed > TaskHandler[id: 302; name: GENERATE_DEPTHFILE_STATS (RNAneuro215_trimmed_accepted_hits_tRNAs_sorted); status: COMPLETED; exit: 0; error: -; workDir: /mnt/sdd2/data/Utrecht/T1_vs_T2_orig/work/e8/3be1e6906532adbe1fe904fd451f98]
Oct-22 19:06:18.814 [Task monitor] DEBUG n.processor.TaskPollingMonitor - Task completed > TaskHandler[id: 267; name: GENERATE_NCRNA_DEPTH_FILES (RNAneuro217_trimmed_accepted_hits_ncRNAs); status: COMPLETED; exit: 0; error: -; workDir: /mnt/sdd2/data/Utrecht/T1_vs_T2_orig/work/52/26d21f244d375053cb30b05c65f976]
Oct-22 19:06:18.891 [Task monitor] DEBUG n.processor.TaskPollingMonitor - Task completed > TaskHandler[id: 296; name: PLOT_TRNA_ALIGNMENT_LENGTH (RNAneuro214_trimmed_accepted_hits_tRNAs); status: COMPLETED; exit: 0; error: -; workDir: /mnt/sdd2/data/Utrecht/T1_vs_T2_orig/work/12/9e6dd43107aa854de3e89570fa9577]
Oct-22 19:06:18.893 [Task submitter] DEBUG nextflow.executor.LocalTaskHandler - Launch cmd line: /bin/bash -ue .command.run
Oct-22 19:06:18.894 [Task submitter] INFO  nextflow.Session - [61/e665fc] Submitted process > GENERATE_DEPTHFILE_STATS (RNAneuro217_trimmed_accepted_hits_ncRNAs_sorted)
Oct-22 19:06:19.932 [Task monitor] DEBUG n.processor.TaskPollingMonitor - Task completed > TaskHandler[id: 300; name: GENERATE_TRNA_DEPTH_FILES (RNAneuro214_trimmed_accepted_hits_tRNAs); status: COMPLETED; exit: 0; error: -; workDir: /mnt/sdd2/data/Utrecht/T1_vs_T2_orig/work/21/c2e96d7e4eabe35c160894e99ed80a]
Oct-22 19:06:20.327 [Task monitor] DEBUG n.processor.TaskPollingMonitor - Task completed > TaskHandler[id: 303; name: GENERATE_DEPTHFILE_STATS (RNAneuro217_trimmed_accepted_hits_ncRNAs_sorted); status: COMPLETED; exit: 0; error: -; workDir: /mnt/sdd2/data/Utrecht/T1_vs_T2_orig/work/61/e665fc4329ccc841f6cb4341cc28ef]
Oct-22 19:06:20.330 [Task submitter] DEBUG nextflow.executor.LocalTaskHandler - Launch cmd line: /bin/bash -ue .command.run
Oct-22 19:06:20.330 [Task submitter] INFO  nextflow.Session - [ff/631a7e] Submitted process > PLOT_TRNA_ALL_PLOTS (RNAneuro214_trimmed_accepted_hits_tRNAs_sorted)
Oct-22 19:06:20.333 [Task submitter] DEBUG nextflow.executor.LocalTaskHandler - Launch cmd line: /bin/bash -ue .command.run
Oct-22 19:06:20.333 [Task submitter] INFO  nextflow.Session - [43/69a423] Submitted process > GENERATE_DEPTHFILE_STATS (RNAneuro214_trimmed_accepted_hits_tRNAs_sorted)
Oct-22 19:06:20.627 [Task monitor] DEBUG n.processor.TaskPollingMonitor - Task completed > TaskHandler[id: 305; name: GENERATE_DEPTHFILE_STATS (RNAneuro214_trimmed_accepted_hits_tRNAs_sorted); status: COMPLETED; exit: 0; error: -; workDir: /mnt/sdd2/data/Utrecht/T1_vs_T2_orig/work/43/69a423c85efd748c960a2f020f18ca]
Oct-22 19:06:22.533 [Task monitor] DEBUG n.processor.TaskPollingMonitor - Task completed > TaskHandler[id: 301; name: PLOT_TRNA_ALL_PLOTS (RNAneuro215_trimmed_accepted_hits_tRNAs_sorted); status: COMPLETED; exit: 0; error: -; workDir: /mnt/sdd2/data/Utrecht/T1_vs_T2_orig/work/e5/f0cad0c742450ce20971675db88da1]
Oct-22 19:06:24.249 [Task monitor] DEBUG n.processor.TaskPollingMonitor - Task completed > TaskHandler[id: 304; name: PLOT_TRNA_ALL_PLOTS (RNAneuro214_trimmed_accepted_hits_tRNAs_sorted); status: COMPLETED; exit: 0; error: -; workDir: /mnt/sdd2/data/Utrecht/T1_vs_T2_orig/work/ff/631a7e9ecf5e3e9990d557a6c92216]
Oct-22 19:06:33.946 [Task monitor] DEBUG n.processor.TaskPollingMonitor - Task completed > TaskHandler[id: 163; name: BAM_COLLAPSE (8); status: COMPLETED; exit: 0; error: -; workDir: /mnt/sdd2/data/Utrecht/T1_vs_T2_orig/work/56/5ee591e57c378e38af871f23c1c0c2]
Oct-22 19:06:33.949 [Task submitter] DEBUG nextflow.executor.LocalTaskHandler - Launch cmd line: /bin/bash -ue .command.run
Oct-22 19:06:33.949 [Task submitter] INFO  nextflow.Session - [cb/1c85a1] Submitted process > BAM_COLLAPSE (9)
Oct-22 19:06:35.071 [Task submitter] DEBUG nextflow.executor.LocalTaskHandler - Launch cmd line: /bin/bash -ue .command.run
Oct-22 19:06:35.072 [Task submitter] INFO  nextflow.Session - [41/321968] Submitted process > BAM_SPLIT (8)
Oct-22 19:06:35.074 [Task submitter] DEBUG nextflow.executor.LocalTaskHandler - Launch cmd line: /bin/bash -ue .command.run
Oct-22 19:06:35.074 [Task submitter] INFO  nextflow.Session - [45/5ac3ed] Submitted process > ADD_EMPTY_COUNTS (RNAneuro231_trimmed_tRNAs-almost-mapped)
Oct-22 19:06:35.077 [Task submitter] DEBUG nextflow.executor.LocalTaskHandler - Launch cmd line: /bin/bash -ue .command.run
Oct-22 19:06:35.078 [Task submitter] INFO  nextflow.Session - [54/f26724] Submitted process > GENERATE_MULTIMAPPER_TRNA_DEPTH_FILES (RNAneuro231_trimmed_tRNAs-almost-mapped)
Oct-22 19:06:35.192 [Task monitor] DEBUG n.processor.TaskPollingMonitor - Task completed > TaskHandler[id: 307; name: ADD_EMPTY_COUNTS (RNAneuro231_trimmed_tRNAs-almost-mapped); status: COMPLETED; exit: 0; error: -; workDir: /mnt/sdd2/data/Utrecht/T1_vs_T2_orig/work/45/5ac3edc33855a17d70127359ef04ae]
Oct-22 19:06:37.748 [Task monitor] DEBUG n.processor.TaskPollingMonitor - Task completed > TaskHandler[id: 306; name: BAM_SPLIT (8); status: COMPLETED; exit: 0; error: -; workDir: /mnt/sdd2/data/Utrecht/T1_vs_T2_orig/work/41/3219682224268dd49eb96ea09b664c]
Oct-22 19:06:37.764 [Task monitor] DEBUG n.processor.TaskPollingMonitor - Task completed > TaskHandler[id: 277; name: GENERATE_NCRNA_DEPTH_FILES (RNAneuro221_trimmed_accepted_hits_ncRNAs); status: COMPLETED; exit: 0; error: -; workDir: /mnt/sdd2/data/Utrecht/T1_vs_T2_orig/work/bb/ff11eba2a1a7209c234d2efc990af9]
Oct-22 19:06:37.766 [Task submitter] DEBUG nextflow.executor.LocalTaskHandler - Launch cmd line: /bin/bash -ue .command.run
Oct-22 19:06:37.767 [Task submitter] INFO  nextflow.Session - [0f/97311a] Submitted process > PLOT_TRNA_ALIGNMENT_LENGTH (RNAneuro231_trimmed_accepted_hits_tRNAs)
Oct-22 19:06:37.770 [Task submitter] DEBUG nextflow.executor.LocalTaskHandler - Launch cmd line: /bin/bash -ue .command.run
Oct-22 19:06:37.770 [Task submitter] INFO  nextflow.Session - [4c/29c49f] Submitted process > GENERATE_TRNA_DEPTH_FILES (RNAneuro231_trimmed_accepted_hits_tRNAs)
Oct-22 19:06:37.772 [Task submitter] DEBUG nextflow.executor.LocalTaskHandler - Launch cmd line: /bin/bash -ue .command.run
Oct-22 19:06:37.772 [Task submitter] INFO  nextflow.Session - [6d/809320] Submitted process > GENERATE_NCRNA_DEPTH_FILES (RNAneuro231_trimmed_accepted_hits_ncRNAs)
Oct-22 19:06:37.775 [Task submitter] DEBUG nextflow.executor.LocalTaskHandler - Launch cmd line: /bin/bash -ue .command.run
Oct-22 19:06:37.775 [Task submitter] INFO  nextflow.Session - [0f/3bba1d] Submitted process > FEATURE_COUNT_TRNA (RNAneuro231_trimmed_accepted_hits_tRNAs)
Oct-22 19:06:37.777 [Task submitter] DEBUG nextflow.executor.LocalTaskHandler - Launch cmd line: /bin/bash -ue .command.run
Oct-22 19:06:37.777 [Task submitter] INFO  nextflow.Session - [ed/1c29ad] Submitted process > FEATURE_COUNT_NCRNA (RNAneuro231_trimmed_accepted_hits_ncRNAs)
Oct-22 19:06:38.104 [Task monitor] DEBUG n.processor.TaskPollingMonitor - Task completed > TaskHandler[id: 308; name: GENERATE_MULTIMAPPER_TRNA_DEPTH_FILES (RNAneuro231_trimmed_tRNAs-almost-mapped); status: COMPLETED; exit: 0; error: -; workDir: /mnt/sdd2/data/Utrecht/T1_vs_T2_orig/work/54/f2672488f1da6f22731a03f98ddfc4]
Oct-22 19:06:38.109 [Task submitter] DEBUG nextflow.executor.LocalTaskHandler - Launch cmd line: /bin/bash -ue .command.run
Oct-22 19:06:38.109 [Task monitor] DEBUG n.processor.TaskPollingMonitor - Task completed > TaskHandler[id: 312; name: FEATURE_COUNT_TRNA (RNAneuro231_trimmed_accepted_hits_tRNAs); status: COMPLETED; exit: 0; error: -; workDir: /mnt/sdd2/data/Utrecht/T1_vs_T2_orig/work/0f/3bba1dd667282164146295c026befb]
Oct-22 19:06:38.110 [Task submitter] INFO  nextflow.Session - [6c/28b12b] Submitted process > GENERATE_DEPTHFILE_STATS (RNAneuro221_trimmed_accepted_hits_ncRNAs_sorted)
Oct-22 19:06:38.238 [Task monitor] DEBUG n.processor.TaskPollingMonitor - Task completed > TaskHandler[id: 310; name: FEATURE_COUNT_NCRNA (RNAneuro231_trimmed_accepted_hits_ncRNAs); status: COMPLETED; exit: 0; error: -; workDir: /mnt/sdd2/data/Utrecht/T1_vs_T2_orig/work/ed/1c29ad55a6402e2c6f1b02905c5899]
Oct-22 19:06:39.580 [Task monitor] DEBUG n.processor.TaskPollingMonitor - Task completed > TaskHandler[id: 314; name: GENERATE_DEPTHFILE_STATS (RNAneuro221_trimmed_accepted_hits_ncRNAs_sorted); status: COMPLETED; exit: 0; error: -; workDir: /mnt/sdd2/data/Utrecht/T1_vs_T2_orig/work/6c/28b12b8ac74ed4a8e22fad3405c0a7]
Oct-22 19:06:41.414 [Task monitor] DEBUG n.processor.TaskPollingMonitor - Task completed > TaskHandler[id: 313; name: PLOT_TRNA_ALIGNMENT_LENGTH (RNAneuro231_trimmed_accepted_hits_tRNAs); status: COMPLETED; exit: 0; error: -; workDir: /mnt/sdd2/data/Utrecht/T1_vs_T2_orig/work/0f/97311af11a5d0455cabe3652ed82d7]
Oct-22 19:06:41.685 [Task monitor] DEBUG n.processor.TaskPollingMonitor - Task completed > TaskHandler[id: 311; name: GENERATE_TRNA_DEPTH_FILES (RNAneuro231_trimmed_accepted_hits_tRNAs); status: COMPLETED; exit: 0; error: -; workDir: /mnt/sdd2/data/Utrecht/T1_vs_T2_orig/work/4c/29c49f9d96b604df64603764417476]
Oct-22 19:06:42.452 [Task monitor] DEBUG n.processor.TaskPollingMonitor - Task completed > TaskHandler[id: 164; name: BAM_COLLAPSE (9); status: COMPLETED; exit: 0; error: -; workDir: /mnt/sdd2/data/Utrecht/T1_vs_T2_orig/work/cb/1c85a18e0c9763b321a2b6ab65079f]
Oct-22 19:06:42.455 [Task submitter] DEBUG nextflow.executor.LocalTaskHandler - Launch cmd line: /bin/bash -ue .command.run
Oct-22 19:06:42.455 [Task submitter] INFO  nextflow.Session - [0a/e58d09] Submitted process > BAM_COLLAPSE (10)
Oct-22 19:06:42.457 [Task submitter] DEBUG nextflow.executor.LocalTaskHandler - Launch cmd line: /bin/bash -ue .command.run
Oct-22 19:06:42.457 [Task submitter] INFO  nextflow.Session - [a2/706227] Submitted process > GENERATE_DEPTHFILE_STATS (RNAneuro231_trimmed_accepted_hits_tRNAs_sorted)
Oct-22 19:06:42.460 [Task submitter] DEBUG nextflow.executor.LocalTaskHandler - Launch cmd line: /bin/bash -ue .command.run
Oct-22 19:06:42.460 [Task submitter] INFO  nextflow.Session - [36/c5e8d1] Submitted process > PLOT_TRNA_ALL_PLOTS (RNAneuro231_trimmed_accepted_hits_tRNAs_sorted)
Oct-22 19:06:42.713 [Task monitor] DEBUG n.processor.TaskPollingMonitor - Task completed > TaskHandler[id: 316; name: GENERATE_DEPTHFILE_STATS (RNAneuro231_trimmed_accepted_hits_tRNAs_sorted); status: COMPLETED; exit: 0; error: -; workDir: /mnt/sdd2/data/Utrecht/T1_vs_T2_orig/work/a2/706227eb768d23066fc699e8cf10b8]
Oct-22 19:06:42.716 [Task submitter] DEBUG nextflow.executor.LocalTaskHandler - Launch cmd line: /bin/bash -ue .command.run
Oct-22 19:06:42.716 [Task submitter] INFO  nextflow.Session - [79/e45678] Submitted process > BAM_SPLIT (9)
Oct-22 19:06:42.719 [Task submitter] DEBUG nextflow.executor.LocalTaskHandler - Launch cmd line: /bin/bash -ue .command.run
Oct-22 19:06:42.719 [Task submitter] INFO  nextflow.Session - [22/20f8b3] Submitted process > ADD_EMPTY_COUNTS (RNAneuro216_trimmed_tRNAs-almost-mapped)
Oct-22 19:06:42.722 [Task submitter] DEBUG nextflow.executor.LocalTaskHandler - Launch cmd line: /bin/bash -ue .command.run
Oct-22 19:06:42.723 [Task submitter] INFO  nextflow.Session - [31/39d20f] Submitted process > GENERATE_MULTIMAPPER_TRNA_DEPTH_FILES (RNAneuro216_trimmed_tRNAs-almost-mapped)
Oct-22 19:06:42.804 [Task monitor] DEBUG n.processor.TaskPollingMonitor - Task completed > TaskHandler[id: 319; name: ADD_EMPTY_COUNTS (RNAneuro216_trimmed_tRNAs-almost-mapped); status: COMPLETED; exit: 0; error: -; workDir: /mnt/sdd2/data/Utrecht/T1_vs_T2_orig/work/22/20f8b3384c210f9a02c1facf05e593]
Oct-22 19:06:44.379 [Task monitor] DEBUG n.processor.TaskPollingMonitor - Task completed > TaskHandler[id: 317; name: BAM_SPLIT (9); status: COMPLETED; exit: 0; error: -; workDir: /mnt/sdd2/data/Utrecht/T1_vs_T2_orig/work/79/e45678eb539cfcb5bd217da4e6888c]
Oct-22 19:06:44.811 [Task monitor] DEBUG n.processor.TaskPollingMonitor - Task completed > TaskHandler[id: 318; name: GENERATE_MULTIMAPPER_TRNA_DEPTH_FILES (RNAneuro216_trimmed_tRNAs-almost-mapped); status: COMPLETED; exit: 0; error: -; workDir: /mnt/sdd2/data/Utrecht/T1_vs_T2_orig/work/31/39d20f2a81719cd81f016a974efdf5]
Oct-22 19:06:44.815 [Task submitter] DEBUG nextflow.executor.LocalTaskHandler - Launch cmd line: /bin/bash -ue .command.run
Oct-22 19:06:44.816 [Task submitter] INFO  nextflow.Session - [17/c91ec9] Submitted process > PLOT_TRNA_ALIGNMENT_LENGTH (RNAneuro216_trimmed_accepted_hits_tRNAs)
Oct-22 19:06:44.820 [Task submitter] DEBUG nextflow.executor.LocalTaskHandler - Launch cmd line: /bin/bash -ue .command.run
Oct-22 19:06:44.821 [Task submitter] INFO  nextflow.Session - [69/3229b1] Submitted process > GENERATE_TRNA_DEPTH_FILES (RNAneuro216_trimmed_accepted_hits_tRNAs)
Oct-22 19:06:44.824 [Task submitter] DEBUG nextflow.executor.LocalTaskHandler - Launch cmd line: /bin/bash -ue .command.run
Oct-22 19:06:44.824 [Task submitter] INFO  nextflow.Session - [86/d5045c] Submitted process > GENERATE_NCRNA_DEPTH_FILES (RNAneuro216_trimmed_accepted_hits_ncRNAs)
Oct-22 19:06:44.827 [Task submitter] DEBUG nextflow.executor.LocalTaskHandler - Launch cmd line: /bin/bash -ue .command.run
Oct-22 19:06:44.827 [Task submitter] INFO  nextflow.Session - [3e/16f08a] Submitted process > FEATURE_COUNT_TRNA (RNAneuro216_trimmed_accepted_hits_tRNAs)
Oct-22 19:06:45.391 [Task monitor] DEBUG n.processor.TaskPollingMonitor - Task completed > TaskHandler[id: 322; name: FEATURE_COUNT_TRNA (RNAneuro216_trimmed_accepted_hits_tRNAs); status: COMPLETED; exit: 0; error: -; workDir: /mnt/sdd2/data/Utrecht/T1_vs_T2_orig/work/3e/16f08a9dcf72213a4a5942c7a9dc10]
Oct-22 19:06:45.393 [Task submitter] DEBUG nextflow.executor.LocalTaskHandler - Launch cmd line: /bin/bash -ue .command.run
Oct-22 19:06:45.393 [Task submitter] INFO  nextflow.Session - [30/21dbdf] Submitted process > FEATURE_COUNT_NCRNA (RNAneuro216_trimmed_accepted_hits_ncRNAs)
Oct-22 19:06:45.555 [Task monitor] DEBUG n.processor.TaskPollingMonitor - Task completed > TaskHandler[id: 323; name: FEATURE_COUNT_NCRNA (RNAneuro216_trimmed_accepted_hits_ncRNAs); status: COMPLETED; exit: 0; error: -; workDir: /mnt/sdd2/data/Utrecht/T1_vs_T2_orig/work/30/21dbdfaf2bf1185cdc04d7da0c2630]
Oct-22 19:06:47.514 [Task monitor] DEBUG n.processor.TaskPollingMonitor - Task completed > TaskHandler[id: 315; name: PLOT_TRNA_ALL_PLOTS (RNAneuro231_trimmed_accepted_hits_tRNAs_sorted); status: COMPLETED; exit: 0; error: -; workDir: /mnt/sdd2/data/Utrecht/T1_vs_T2_orig/work/36/c5e8d197d77c97b0de4f386bee5840]
Oct-22 19:06:48.622 [Task monitor] DEBUG n.processor.TaskPollingMonitor - Task completed > TaskHandler[id: 324; name: PLOT_TRNA_ALIGNMENT_LENGTH (RNAneuro216_trimmed_accepted_hits_tRNAs); status: COMPLETED; exit: 0; error: -; workDir: /mnt/sdd2/data/Utrecht/T1_vs_T2_orig/work/17/c91ec9639a353375aa875ba5c5fa71]
Oct-22 19:06:48.944 [Task monitor] DEBUG n.processor.TaskPollingMonitor - Task completed > TaskHandler[id: 320; name: GENERATE_TRNA_DEPTH_FILES (RNAneuro216_trimmed_accepted_hits_tRNAs); status: COMPLETED; exit: 0; error: -; workDir: /mnt/sdd2/data/Utrecht/T1_vs_T2_orig/work/69/3229b15545187c9adad8c70d686af7]
Oct-22 19:06:49.949 [Task submitter] DEBUG nextflow.executor.LocalTaskHandler - Launch cmd line: /bin/bash -ue .command.run
Oct-22 19:06:49.949 [Task submitter] INFO  nextflow.Session - [4e/0d0b31] Submitted process > GENERATE_DEPTHFILE_STATS (RNAneuro216_trimmed_accepted_hits_tRNAs_sorted)
Oct-22 19:06:49.954 [Task submitter] DEBUG nextflow.executor.LocalTaskHandler - Launch cmd line: /bin/bash -ue .command.run
Oct-22 19:06:49.954 [Task submitter] INFO  nextflow.Session - [6e/0ca499] Submitted process > PLOT_TRNA_ALL_PLOTS (RNAneuro216_trimmed_accepted_hits_tRNAs_sorted)
Oct-22 19:06:50.242 [Task monitor] DEBUG n.processor.TaskPollingMonitor - Task completed > TaskHandler[id: 326; name: GENERATE_DEPTHFILE_STATS (RNAneuro216_trimmed_accepted_hits_tRNAs_sorted); status: COMPLETED; exit: 0; error: -; workDir: /mnt/sdd2/data/Utrecht/T1_vs_T2_orig/work/4e/0d0b31bea291d4a4e384586a8f4f06]
Oct-22 19:06:52.196 [Task monitor] DEBUG n.processor.TaskPollingMonitor - Task completed > TaskHandler[id: 165; name: BAM_COLLAPSE (10); status: COMPLETED; exit: 0; error: -; workDir: /mnt/sdd2/data/Utrecht/T1_vs_T2_orig/work/0a/e58d0980e2dd8ca4413db98815f697]
Oct-22 19:06:52.200 [Task submitter] DEBUG nextflow.executor.LocalTaskHandler - Launch cmd line: /bin/bash -ue .command.run
Oct-22 19:06:52.200 [Task submitter] INFO  nextflow.Session - [d3/30cc0e] Submitted process > BAM_COLLAPSE (11)
Oct-22 19:06:53.206 [Task submitter] DEBUG nextflow.executor.LocalTaskHandler - Launch cmd line: /bin/bash -ue .command.run
Oct-22 19:06:53.206 [Task submitter] INFO  nextflow.Session - [f1/2cf356] Submitted process > BAM_SPLIT (10)
Oct-22 19:06:53.210 [Task submitter] DEBUG nextflow.executor.LocalTaskHandler - Launch cmd line: /bin/bash -ue .command.run
Oct-22 19:06:53.211 [Task submitter] INFO  nextflow.Session - [f7/a37457] Submitted process > ADD_EMPTY_COUNTS (RNAneuro232_trimmed_tRNAs-almost-mapped)
Oct-22 19:06:53.214 [Task submitter] DEBUG nextflow.executor.LocalTaskHandler - Launch cmd line: /bin/bash -ue .command.run
Oct-22 19:06:53.214 [Task submitter] INFO  nextflow.Session - [0c/134bab] Submitted process > GENERATE_MULTIMAPPER_TRNA_DEPTH_FILES (RNAneuro232_trimmed_tRNAs-almost-mapped)
Oct-22 19:06:53.483 [Task monitor] DEBUG n.processor.TaskPollingMonitor - Task completed > TaskHandler[id: 329; name: ADD_EMPTY_COUNTS (RNAneuro232_trimmed_tRNAs-almost-mapped); status: COMPLETED; exit: 0; error: -; workDir: /mnt/sdd2/data/Utrecht/T1_vs_T2_orig/work/f7/a374574cb54b056120912d0f8c4cfb]
Oct-22 19:06:55.578 [Task monitor] DEBUG n.processor.TaskPollingMonitor - Task completed > TaskHandler[id: 327; name: BAM_SPLIT (10); status: COMPLETED; exit: 0; error: -; workDir: /mnt/sdd2/data/Utrecht/T1_vs_T2_orig/work/f1/2cf356606dd684d792a7e304d86132]
Oct-22 19:06:55.906 [Task monitor] DEBUG n.processor.TaskPollingMonitor - Task completed > TaskHandler[id: 325; name: PLOT_TRNA_ALL_PLOTS (RNAneuro216_trimmed_accepted_hits_tRNAs_sorted); status: COMPLETED; exit: 0; error: -; workDir: /mnt/sdd2/data/Utrecht/T1_vs_T2_orig/work/6e/0ca499276ad369327fba7d93a72d69]
Oct-22 19:06:55.910 [Task submitter] DEBUG nextflow.executor.LocalTaskHandler - Launch cmd line: /bin/bash -ue .command.run
Oct-22 19:06:55.910 [Task submitter] INFO  nextflow.Session - [3d/fece3a] Submitted process > PLOT_TRNA_ALIGNMENT_LENGTH (RNAneuro232_trimmed_accepted_hits_tRNAs)
Oct-22 19:06:55.915 [Task submitter] DEBUG nextflow.executor.LocalTaskHandler - Launch cmd line: /bin/bash -ue .command.run
Oct-22 19:06:55.916 [Task submitter] INFO  nextflow.Session - [08/601a01] Submitted process > GENERATE_NCRNA_DEPTH_FILES (RNAneuro232_trimmed_accepted_hits_ncRNAs)
Oct-22 19:06:55.920 [Task submitter] DEBUG nextflow.executor.LocalTaskHandler - Launch cmd line: /bin/bash -ue .command.run
Oct-22 19:06:55.920 [Task submitter] INFO  nextflow.Session - [04/ee7040] Submitted process > FEATURE_COUNT_NCRNA (RNAneuro232_trimmed_accepted_hits_ncRNAs)
Oct-22 19:06:56.458 [Task monitor] DEBUG n.processor.TaskPollingMonitor - Task completed > TaskHandler[id: 328; name: GENERATE_MULTIMAPPER_TRNA_DEPTH_FILES (RNAneuro232_trimmed_tRNAs-almost-mapped); status: COMPLETED; exit: 0; error: -; workDir: /mnt/sdd2/data/Utrecht/T1_vs_T2_orig/work/0c/134babb2fa3191999f204642b8313c]
Oct-22 19:06:56.463 [Task submitter] DEBUG nextflow.executor.LocalTaskHandler - Launch cmd line: /bin/bash -ue .command.run
Oct-22 19:06:56.463 [Task submitter] INFO  nextflow.Session - [f0/0728a8] Submitted process > GENERATE_TRNA_DEPTH_FILES (RNAneuro232_trimmed_accepted_hits_tRNAs)
Oct-22 19:06:56.739 [Task monitor] DEBUG n.processor.TaskPollingMonitor - Task completed > TaskHandler[id: 334; name: FEATURE_COUNT_NCRNA (RNAneuro232_trimmed_accepted_hits_ncRNAs); status: COMPLETED; exit: 0; error: -; workDir: /mnt/sdd2/data/Utrecht/T1_vs_T2_orig/work/04/ee7040de3f48e89d62b17166dd4b35]
Oct-22 19:06:56.743 [Task submitter] DEBUG nextflow.executor.LocalTaskHandler - Launch cmd line: /bin/bash -ue .command.run
Oct-22 19:06:56.743 [Task submitter] INFO  nextflow.Session - [89/56fc8e] Submitted process > FEATURE_COUNT_TRNA (RNAneuro232_trimmed_accepted_hits_tRNAs)
Oct-22 19:06:56.842 [Task monitor] DEBUG n.processor.TaskPollingMonitor - Task completed > TaskHandler[id: 333; name: FEATURE_COUNT_TRNA (RNAneuro232_trimmed_accepted_hits_tRNAs); status: COMPLETED; exit: 0; error: -; workDir: /mnt/sdd2/data/Utrecht/T1_vs_T2_orig/work/89/56fc8ee98567523b934b15e4dfa57e]
Oct-22 19:06:59.730 [Task monitor] DEBUG n.processor.TaskPollingMonitor - Task completed > TaskHandler[id: 332; name: PLOT_TRNA_ALIGNMENT_LENGTH (RNAneuro232_trimmed_accepted_hits_tRNAs); status: COMPLETED; exit: 0; error: -; workDir: /mnt/sdd2/data/Utrecht/T1_vs_T2_orig/work/3d/fece3a3330d28fc4f334f02cd9111e]
Oct-22 19:07:00.314 [Task monitor] DEBUG n.processor.TaskPollingMonitor - Task completed > TaskHandler[id: 330; name: GENERATE_TRNA_DEPTH_FILES (RNAneuro232_trimmed_accepted_hits_tRNAs); status: COMPLETED; exit: 0; error: -; workDir: /mnt/sdd2/data/Utrecht/T1_vs_T2_orig/work/f0/0728a8437e9d07cdf5703131acac47]
Oct-22 19:07:01.317 [Task submitter] DEBUG nextflow.executor.LocalTaskHandler - Launch cmd line: /bin/bash -ue .command.run
Oct-22 19:07:01.317 [Task submitter] INFO  nextflow.Session - [4c/c8ce69] Submitted process > GENERATE_DEPTHFILE_STATS (RNAneuro232_trimmed_accepted_hits_tRNAs_sorted)
Oct-22 19:07:01.320 [Task submitter] DEBUG nextflow.executor.LocalTaskHandler - Launch cmd line: /bin/bash -ue .command.run
Oct-22 19:07:01.320 [Task submitter] INFO  nextflow.Session - [ea/e42bab] Submitted process > PLOT_TRNA_ALL_PLOTS (RNAneuro232_trimmed_accepted_hits_tRNAs_sorted)
Oct-22 19:07:01.623 [Task monitor] DEBUG n.processor.TaskPollingMonitor - Task completed > TaskHandler[id: 336; name: GENERATE_DEPTHFILE_STATS (RNAneuro232_trimmed_accepted_hits_tRNAs_sorted); status: COMPLETED; exit: 0; error: -; workDir: /mnt/sdd2/data/Utrecht/T1_vs_T2_orig/work/4c/c8ce69a7358081cdf2d43e9742e17a]
Oct-22 19:07:02.835 [Task monitor] DEBUG n.processor.TaskPollingMonitor - Task completed > TaskHandler[id: 166; name: BAM_COLLAPSE (11); status: COMPLETED; exit: 0; error: -; workDir: /mnt/sdd2/data/Utrecht/T1_vs_T2_orig/work/d3/30cc0e574ca4f4dfc98f557835c920]
Oct-22 19:07:02.839 [Task submitter] DEBUG nextflow.executor.LocalTaskHandler - Launch cmd line: /bin/bash -ue .command.run
Oct-22 19:07:02.839 [Task submitter] INFO  nextflow.Session - [08/2fd97f] Submitted process > BAM_COLLAPSE (12)
Oct-22 19:07:03.601 [Task monitor] DEBUG n.processor.TaskPollingMonitor - Task completed > TaskHandler[id: 288; name: GENERATE_NCRNA_DEPTH_FILES (RNAneuro215_trimmed_accepted_hits_ncRNAs); status: COMPLETED; exit: 0; error: -; workDir: /mnt/sdd2/data/Utrecht/T1_vs_T2_orig/work/33/e14b4be10b64e7cb8202ac63269937]
Oct-22 19:07:03.604 [Task submitter] DEBUG nextflow.executor.LocalTaskHandler - Launch cmd line: /bin/bash -ue .command.run
Oct-22 19:07:03.604 [Task submitter] INFO  nextflow.Session - [d8/4bb44f] Submitted process > BAM_SPLIT (11)
Oct-22 19:07:03.608 [Task submitter] DEBUG nextflow.executor.LocalTaskHandler - Launch cmd line: /bin/bash -ue .command.run
Oct-22 19:07:03.608 [Task submitter] INFO  nextflow.Session - [19/65d737] Submitted process > ADD_EMPTY_COUNTS (RNAneuro225_trimmed_tRNAs-almost-mapped)
Oct-22 19:07:03.611 [Task submitter] DEBUG nextflow.executor.LocalTaskHandler - Launch cmd line: /bin/bash -ue .command.run
Oct-22 19:07:03.611 [Task submitter] INFO  nextflow.Session - [df/18785b] Submitted process > GENERATE_MULTIMAPPER_TRNA_DEPTH_FILES (RNAneuro225_trimmed_tRNAs-almost-mapped)
Oct-22 19:07:03.689 [Task monitor] DEBUG n.processor.TaskPollingMonitor - Task completed > TaskHandler[id: 338; name: ADD_EMPTY_COUNTS (RNAneuro225_trimmed_tRNAs-almost-mapped); status: COMPLETED; exit: 0; error: -; workDir: /mnt/sdd2/data/Utrecht/T1_vs_T2_orig/work/19/65d737f703e9c3de83ea06e0e1b12c]
Oct-22 19:07:03.692 [Task submitter] DEBUG nextflow.executor.LocalTaskHandler - Launch cmd line: /bin/bash -ue .command.run
Oct-22 19:07:03.692 [Task submitter] INFO  nextflow.Session - [06/b16208] Submitted process > GENERATE_DEPTHFILE_STATS (RNAneuro215_trimmed_accepted_hits_ncRNAs_sorted)
Oct-22 19:07:05.965 [Task monitor] DEBUG n.processor.TaskPollingMonitor - Task completed > TaskHandler[id: 337; name: BAM_SPLIT (11); status: COMPLETED; exit: 0; error: -; workDir: /mnt/sdd2/data/Utrecht/T1_vs_T2_orig/work/d8/4bb44ffddcaad3a064285808efe02f]
Oct-22 19:07:06.089 [Task monitor] DEBUG n.processor.TaskPollingMonitor - Task completed > TaskHandler[id: 339; name: GENERATE_MULTIMAPPER_TRNA_DEPTH_FILES (RNAneuro225_trimmed_tRNAs-almost-mapped); status: COMPLETED; exit: 0; error: -; workDir: /mnt/sdd2/data/Utrecht/T1_vs_T2_orig/work/df/18785baaf8f09be78efc6cb99a724d]
Oct-22 19:07:06.092 [Task submitter] DEBUG nextflow.executor.LocalTaskHandler - Launch cmd line: /bin/bash -ue .command.run
Oct-22 19:07:06.092 [Task submitter] INFO  nextflow.Session - [26/468953] Submitted process > PLOT_TRNA_ALIGNMENT_LENGTH (RNAneuro225_trimmed_accepted_hits_tRNAs)
Oct-22 19:07:06.095 [Task submitter] DEBUG nextflow.executor.LocalTaskHandler - Launch cmd line: /bin/bash -ue .command.run
Oct-22 19:07:06.095 [Task submitter] INFO  nextflow.Session - [9f/4e03dd] Submitted process > FEATURE_COUNT_TRNA (RNAneuro225_trimmed_accepted_hits_tRNAs)
Oct-22 19:07:06.845 [Task monitor] DEBUG n.processor.TaskPollingMonitor - Task completed > TaskHandler[id: 344; name: FEATURE_COUNT_TRNA (RNAneuro225_trimmed_accepted_hits_tRNAs); status: COMPLETED; exit: 0; error: -; workDir: /mnt/sdd2/data/Utrecht/T1_vs_T2_orig/work/9f/4e03dd2d2e37f4b3f8bba0e71c24f9]
Oct-22 19:07:06.849 [Task submitter] DEBUG nextflow.executor.LocalTaskHandler - Launch cmd line: /bin/bash -ue .command.run
Oct-22 19:07:06.849 [Task submitter] INFO  nextflow.Session - [63/7ca000] Submitted process > GENERATE_NCRNA_DEPTH_FILES (RNAneuro225_trimmed_accepted_hits_ncRNAs)
Oct-22 19:07:07.000 [Task monitor] DEBUG n.processor.TaskPollingMonitor - Task completed > TaskHandler[id: 340; name: GENERATE_DEPTHFILE_STATS (RNAneuro215_trimmed_accepted_hits_ncRNAs_sorted); status: COMPLETED; exit: 0; error: -; workDir: /mnt/sdd2/data/Utrecht/T1_vs_T2_orig/work/06/b162085eb2fffb0bbff186fe502b3a]
Oct-22 19:07:07.003 [Task submitter] DEBUG nextflow.executor.LocalTaskHandler - Launch cmd line: /bin/bash -ue .command.run
Oct-22 19:07:07.003 [Task submitter] INFO  nextflow.Session - [dc/0791ef] Submitted process > GENERATE_TRNA_DEPTH_FILES (RNAneuro225_trimmed_accepted_hits_tRNAs)
Oct-22 19:07:07.239 [Task monitor] DEBUG n.processor.TaskPollingMonitor - Task completed > TaskHandler[id: 297; name: GENERATE_NCRNA_DEPTH_FILES (RNAneuro214_trimmed_accepted_hits_ncRNAs); status: COMPLETED; exit: 0; error: -; workDir: /mnt/sdd2/data/Utrecht/T1_vs_T2_orig/work/cc/d8b020be56afec63e13f174a4766fd]
Oct-22 19:07:07.243 [Task submitter] DEBUG nextflow.executor.LocalTaskHandler - Launch cmd line: /bin/bash -ue .command.run
Oct-22 19:07:07.243 [Task submitter] INFO  nextflow.Session - [80/7251d0] Submitted process > FEATURE_COUNT_NCRNA (RNAneuro225_trimmed_accepted_hits_ncRNAs)
Oct-22 19:07:07.421 [Task monitor] DEBUG n.processor.TaskPollingMonitor - Task completed > TaskHandler[id: 345; name: FEATURE_COUNT_NCRNA (RNAneuro225_trimmed_accepted_hits_ncRNAs); status: COMPLETED; exit: 0; error: -; workDir: /mnt/sdd2/data/Utrecht/T1_vs_T2_orig/work/80/7251d0a15872f10609dab327f6b745]
Oct-22 19:07:07.424 [Task submitter] DEBUG nextflow.executor.LocalTaskHandler - Launch cmd line: /bin/bash -ue .command.run
Oct-22 19:07:07.425 [Task submitter] INFO  nextflow.Session - [c1/479f33] Submitted process > GENERATE_DEPTHFILE_STATS (RNAneuro214_trimmed_accepted_hits_ncRNAs_sorted)
Oct-22 19:07:08.454 [Task monitor] DEBUG n.processor.TaskPollingMonitor - Task completed > TaskHandler[id: 335; name: PLOT_TRNA_ALL_PLOTS (RNAneuro232_trimmed_accepted_hits_tRNAs_sorted); status: COMPLETED; exit: 0; error: -; workDir: /mnt/sdd2/data/Utrecht/T1_vs_T2_orig/work/ea/e42bab178e532b5476e0b606d60b8f]
Oct-22 19:07:08.935 [Task monitor] DEBUG n.processor.TaskPollingMonitor - Task completed > TaskHandler[id: 346; name: GENERATE_DEPTHFILE_STATS (RNAneuro214_trimmed_accepted_hits_ncRNAs_sorted); status: COMPLETED; exit: 0; error: -; workDir: /mnt/sdd2/data/Utrecht/T1_vs_T2_orig/work/c1/479f3324f12e5025081ca7f3d966ff]
Oct-22 19:07:09.680 [Task monitor] DEBUG n.processor.TaskPollingMonitor - Task completed > TaskHandler[id: 343; name: PLOT_TRNA_ALIGNMENT_LENGTH (RNAneuro225_trimmed_accepted_hits_tRNAs); status: COMPLETED; exit: 0; error: -; workDir: /mnt/sdd2/data/Utrecht/T1_vs_T2_orig/work/26/468953b2d675ed67ced0345b638ebe]
Oct-22 19:07:10.699 [Task monitor] DEBUG n.processor.TaskPollingMonitor - Task completed > TaskHandler[id: 341; name: GENERATE_TRNA_DEPTH_FILES (RNAneuro225_trimmed_accepted_hits_tRNAs); status: COMPLETED; exit: 0; error: -; workDir: /mnt/sdd2/data/Utrecht/T1_vs_T2_orig/work/dc/0791efbaec7b39c034decbaacc0c30]
Oct-22 19:07:11.703 [Task submitter] DEBUG nextflow.executor.LocalTaskHandler - Launch cmd line: /bin/bash -ue .command.run
Oct-22 19:07:11.703 [Task submitter] INFO  nextflow.Session - [1b/bb1d90] Submitted process > GENERATE_DEPTHFILE_STATS (RNAneuro225_trimmed_accepted_hits_tRNAs_sorted)
Oct-22 19:07:11.706 [Task submitter] DEBUG nextflow.executor.LocalTaskHandler - Launch cmd line: /bin/bash -ue .command.run
Oct-22 19:07:11.706 [Task submitter] INFO  nextflow.Session - [c4/9d05ca] Submitted process > PLOT_TRNA_ALL_PLOTS (RNAneuro225_trimmed_accepted_hits_tRNAs_sorted)
Oct-22 19:07:11.970 [Task monitor] DEBUG n.processor.TaskPollingMonitor - Task completed > TaskHandler[id: 348; name: GENERATE_DEPTHFILE_STATS (RNAneuro225_trimmed_accepted_hits_tRNAs_sorted); status: COMPLETED; exit: 0; error: -; workDir: /mnt/sdd2/data/Utrecht/T1_vs_T2_orig/work/1b/bb1d90ab59f76f1987888516438a09]
Oct-22 19:07:15.258 [Task monitor] DEBUG n.processor.TaskPollingMonitor - Task completed > TaskHandler[id: 167; name: BAM_COLLAPSE (12); status: COMPLETED; exit: 0; error: -; workDir: /mnt/sdd2/data/Utrecht/T1_vs_T2_orig/work/08/2fd97fbf62d85d4b957b7c72c2ac33]
Oct-22 19:07:15.261 [Task submitter] DEBUG nextflow.executor.LocalTaskHandler - Launch cmd line: /bin/bash -ue .command.run
Oct-22 19:07:15.261 [Task submitter] INFO  nextflow.Session - [b6/3d67a1] Submitted process > BAM_COLLAPSE (13)
Oct-22 19:07:16.264 [Task submitter] DEBUG nextflow.executor.LocalTaskHandler - Launch cmd line: /bin/bash -ue .command.run
Oct-22 19:07:16.265 [Task submitter] INFO  nextflow.Session - [58/abfdd8] Submitted process > BAM_SPLIT (12)
Oct-22 19:07:16.267 [Task submitter] DEBUG nextflow.executor.LocalTaskHandler - Launch cmd line: /bin/bash -ue .command.run
Oct-22 19:07:16.267 [Task submitter] INFO  nextflow.Session - [64/b452a7] Submitted process > ADD_EMPTY_COUNTS (RNAneuro240_trimmed_tRNAs-almost-mapped)
Oct-22 19:07:16.271 [Task submitter] DEBUG nextflow.executor.LocalTaskHandler - Launch cmd line: /bin/bash -ue .command.run
Oct-22 19:07:16.271 [Task submitter] INFO  nextflow.Session - [83/0ff778] Submitted process > GENERATE_MULTIMAPPER_TRNA_DEPTH_FILES (RNAneuro240_trimmed_tRNAs-almost-mapped)
Oct-22 19:07:16.361 [Task monitor] DEBUG n.processor.TaskPollingMonitor - Task completed > TaskHandler[id: 349; name: ADD_EMPTY_COUNTS (RNAneuro240_trimmed_tRNAs-almost-mapped); status: COMPLETED; exit: 0; error: -; workDir: /mnt/sdd2/data/Utrecht/T1_vs_T2_orig/work/64/b452a7463bba8e3318553155bdf22c]
Oct-22 19:07:18.415 [Task monitor] DEBUG n.processor.TaskPollingMonitor - Task completed > TaskHandler[id: 351; name: BAM_SPLIT (12); status: COMPLETED; exit: 0; error: -; workDir: /mnt/sdd2/data/Utrecht/T1_vs_T2_orig/work/58/abfdd800f676c765fb8957b4d915d0]
Oct-22 19:07:18.475 [Task monitor] DEBUG n.processor.TaskPollingMonitor - Task completed > TaskHandler[id: 347; name: PLOT_TRNA_ALL_PLOTS (RNAneuro225_trimmed_accepted_hits_tRNAs_sorted); status: COMPLETED; exit: 0; error: -; workDir: /mnt/sdd2/data/Utrecht/T1_vs_T2_orig/work/c4/9d05ca5605024992c1611d9bda26c3]
Oct-22 19:07:18.479 [Task submitter] DEBUG nextflow.executor.LocalTaskHandler - Launch cmd line: /bin/bash -ue .command.run
Oct-22 19:07:18.479 [Task submitter] INFO  nextflow.Session - [9e/c4b572] Submitted process > PLOT_TRNA_ALIGNMENT_LENGTH (RNAneuro240_trimmed_accepted_hits_tRNAs)
Oct-22 19:07:18.482 [Task submitter] DEBUG nextflow.executor.LocalTaskHandler - Launch cmd line: /bin/bash -ue .command.run
Oct-22 19:07:18.482 [Task submitter] INFO  nextflow.Session - [74/378825] Submitted process > FEATURE_COUNT_NCRNA (RNAneuro240_trimmed_accepted_hits_ncRNAs)
Oct-22 19:07:18.485 [Task submitter] DEBUG nextflow.executor.LocalTaskHandler - Launch cmd line: /bin/bash -ue .command.run
Oct-22 19:07:18.485 [Task submitter] INFO  nextflow.Session - [6b/f28cca] Submitted process > FEATURE_COUNT_TRNA (RNAneuro240_trimmed_accepted_hits_tRNAs)
Oct-22 19:07:18.805 [Task monitor] DEBUG n.processor.TaskPollingMonitor - Task completed > TaskHandler[id: 350; name: GENERATE_MULTIMAPPER_TRNA_DEPTH_FILES (RNAneuro240_trimmed_tRNAs-almost-mapped); status: COMPLETED; exit: 0; error: -; workDir: /mnt/sdd2/data/Utrecht/T1_vs_T2_orig/work/83/0ff7783acacfa6f6526d26e8209f86]
Oct-22 19:07:18.809 [Task submitter] DEBUG nextflow.executor.LocalTaskHandler - Launch cmd line: /bin/bash -ue .command.run
Oct-22 19:07:18.810 [Task submitter] INFO  nextflow.Session - [a7/f49444] Submitted process > GENERATE_NCRNA_DEPTH_FILES (RNAneuro240_trimmed_accepted_hits_ncRNAs)
Oct-22 19:07:19.046 [Task monitor] DEBUG n.processor.TaskPollingMonitor - Task completed > TaskHandler[id: 353; name: FEATURE_COUNT_TRNA (RNAneuro240_trimmed_accepted_hits_tRNAs); status: COMPLETED; exit: 0; error: -; workDir: /mnt/sdd2/data/Utrecht/T1_vs_T2_orig/work/6b/f28cca75a9e52e5bb3e881100b22c3]
Oct-22 19:07:19.048 [Task submitter] DEBUG nextflow.executor.LocalTaskHandler - Launch cmd line: /bin/bash -ue .command.run
Oct-22 19:07:19.048 [Task submitter] INFO  nextflow.Session - [53/1ebc61] Submitted process > GENERATE_TRNA_DEPTH_FILES (RNAneuro240_trimmed_accepted_hits_tRNAs)
Oct-22 19:07:19.132 [Task monitor] DEBUG n.processor.TaskPollingMonitor - Task completed > TaskHandler[id: 352; name: FEATURE_COUNT_NCRNA (RNAneuro240_trimmed_accepted_hits_ncRNAs); status: COMPLETED; exit: 0; error: -; workDir: /mnt/sdd2/data/Utrecht/T1_vs_T2_orig/work/74/37882595b06e7c123a51d2dd228e03]
Oct-22 19:07:21.260 [Task monitor] DEBUG n.processor.TaskPollingMonitor - Task completed > TaskHandler[id: 355; name: PLOT_TRNA_ALIGNMENT_LENGTH (RNAneuro240_trimmed_accepted_hits_tRNAs); status: COMPLETED; exit: 0; error: -; workDir: /mnt/sdd2/data/Utrecht/T1_vs_T2_orig/work/9e/c4b572ec55d7cfe923e9352e345a21]
Oct-22 19:07:22.667 [Task monitor] DEBUG n.processor.TaskPollingMonitor - Task completed > TaskHandler[id: 354; name: GENERATE_TRNA_DEPTH_FILES (RNAneuro240_trimmed_accepted_hits_tRNAs); status: COMPLETED; exit: 0; error: -; workDir: /mnt/sdd2/data/Utrecht/T1_vs_T2_orig/work/53/1ebc61b11a7710ded4892e93193691]
Oct-22 19:07:23.671 [Task submitter] DEBUG nextflow.executor.LocalTaskHandler - Launch cmd line: /bin/bash -ue .command.run
Oct-22 19:07:23.671 [Task submitter] INFO  nextflow.Session - [33/bf77bf] Submitted process > PLOT_TRNA_ALL_PLOTS (RNAneuro240_trimmed_accepted_hits_tRNAs_sorted)
Oct-22 19:07:23.675 [Task submitter] DEBUG nextflow.executor.LocalTaskHandler - Launch cmd line: /bin/bash -ue .command.run
Oct-22 19:07:23.675 [Task submitter] INFO  nextflow.Session - [20/e266f5] Submitted process > GENERATE_DEPTHFILE_STATS (RNAneuro240_trimmed_accepted_hits_tRNAs_sorted)
Oct-22 19:07:23.947 [Task monitor] DEBUG n.processor.TaskPollingMonitor - Task completed > TaskHandler[id: 358; name: GENERATE_DEPTHFILE_STATS (RNAneuro240_trimmed_accepted_hits_tRNAs_sorted); status: COMPLETED; exit: 0; error: -; workDir: /mnt/sdd2/data/Utrecht/T1_vs_T2_orig/work/20/e266f5d250ef06ff80b3127ca3e85c]
Oct-22 19:07:25.514 [Task monitor] DEBUG n.processor.TaskPollingMonitor - Task completed > TaskHandler[id: 309; name: GENERATE_NCRNA_DEPTH_FILES (RNAneuro231_trimmed_accepted_hits_ncRNAs); status: COMPLETED; exit: 0; error: -; workDir: /mnt/sdd2/data/Utrecht/T1_vs_T2_orig/work/6d/8093206ff8ef631cdb328476a359de]
Oct-22 19:07:26.517 [Task submitter] DEBUG nextflow.executor.LocalTaskHandler - Launch cmd line: /bin/bash -ue .command.run
Oct-22 19:07:26.518 [Task submitter] INFO  nextflow.Session - [77/908c2f] Submitted process > GENERATE_DEPTHFILE_STATS (RNAneuro231_trimmed_accepted_hits_ncRNAs_sorted)
Oct-22 19:07:27.692 [Task monitor] DEBUG n.processor.TaskPollingMonitor - Task completed > TaskHandler[id: 357; name: PLOT_TRNA_ALL_PLOTS (RNAneuro240_trimmed_accepted_hits_tRNAs_sorted); status: COMPLETED; exit: 0; error: -; workDir: /mnt/sdd2/data/Utrecht/T1_vs_T2_orig/work/33/bf77bfde3ff7dcc9a8efc91e66d964]
Oct-22 19:07:27.965 [Task monitor] DEBUG n.processor.TaskPollingMonitor - Task completed > TaskHandler[id: 359; name: GENERATE_DEPTHFILE_STATS (RNAneuro231_trimmed_accepted_hits_ncRNAs_sorted); status: COMPLETED; exit: 0; error: -; workDir: /mnt/sdd2/data/Utrecht/T1_vs_T2_orig/work/77/908c2f74e52724efa04f33c5b69e14]
Oct-22 19:07:31.680 [Task monitor] DEBUG n.processor.TaskPollingMonitor - Task completed > TaskHandler[id: 168; name: BAM_COLLAPSE (13); status: COMPLETED; exit: 0; error: -; workDir: /mnt/sdd2/data/Utrecht/T1_vs_T2_orig/work/b6/3d67a168ec320b8a53a1785ee85ecf]
Oct-22 19:07:31.683 [Task submitter] DEBUG nextflow.executor.LocalTaskHandler - Launch cmd line: /bin/bash -ue .command.run
Oct-22 19:07:31.684 [Task submitter] INFO  nextflow.Session - [a8/d074f4] Submitted process > BAM_COLLAPSE (14)
Oct-22 19:07:32.687 [Task submitter] DEBUG nextflow.executor.LocalTaskHandler - Launch cmd line: /bin/bash -ue .command.run
Oct-22 19:07:32.687 [Task submitter] INFO  nextflow.Session - [de/6fb743] Submitted process > BAM_SPLIT (13)
Oct-22 19:07:32.689 [Task submitter] DEBUG nextflow.executor.LocalTaskHandler - Launch cmd line: /bin/bash -ue .command.run
Oct-22 19:07:32.690 [Task submitter] INFO  nextflow.Session - [89/fb9116] Submitted process > ADD_EMPTY_COUNTS (RNAneuro219_trimmed_tRNAs-almost-mapped)
Oct-22 19:07:32.692 [Task submitter] DEBUG nextflow.executor.LocalTaskHandler - Launch cmd line: /bin/bash -ue .command.run
Oct-22 19:07:32.692 [Task submitter] INFO  nextflow.Session - [58/2c2c4e] Submitted process > GENERATE_MULTIMAPPER_TRNA_DEPTH_FILES (RNAneuro219_trimmed_tRNAs-almost-mapped)
Oct-22 19:07:32.783 [Task monitor] DEBUG n.processor.TaskPollingMonitor - Task completed > TaskHandler[id: 360; name: ADD_EMPTY_COUNTS (RNAneuro219_trimmed_tRNAs-almost-mapped); status: COMPLETED; exit: 0; error: -; workDir: /mnt/sdd2/data/Utrecht/T1_vs_T2_orig/work/89/fb9116f03f0879b6ba01743396be57]
Oct-22 19:07:34.547 [Task monitor] DEBUG n.processor.TaskPollingMonitor - Task completed > TaskHandler[id: 361; name: BAM_SPLIT (13); status: COMPLETED; exit: 0; error: -; workDir: /mnt/sdd2/data/Utrecht/T1_vs_T2_orig/work/de/6fb743dea66935bb5dbbc340e373c6]
Oct-22 19:07:34.723 [Task monitor] DEBUG n.processor.TaskPollingMonitor - Task completed > TaskHandler[id: 362; name: GENERATE_MULTIMAPPER_TRNA_DEPTH_FILES (RNAneuro219_trimmed_tRNAs-almost-mapped); status: COMPLETED; exit: 0; error: -; workDir: /mnt/sdd2/data/Utrecht/T1_vs_T2_orig/work/58/2c2c4e9194d851e0d86325a688aade]
Oct-22 19:07:34.726 [Task submitter] DEBUG nextflow.executor.LocalTaskHandler - Launch cmd line: /bin/bash -ue .command.run
Oct-22 19:07:34.726 [Task submitter] INFO  nextflow.Session - [46/4c83c2] Submitted process > PLOT_TRNA_ALIGNMENT_LENGTH (RNAneuro219_trimmed_accepted_hits_tRNAs)
Oct-22 19:07:34.729 [Task submitter] DEBUG nextflow.executor.LocalTaskHandler - Launch cmd line: /bin/bash -ue .command.run
Oct-22 19:07:34.729 [Task submitter] INFO  nextflow.Session - [ce/b5d7c9] Submitted process > FEATURE_COUNT_TRNA (RNAneuro219_trimmed_accepted_hits_tRNAs)
Oct-22 19:07:34.733 [Task submitter] DEBUG nextflow.executor.LocalTaskHandler - Launch cmd line: /bin/bash -ue .command.run
Oct-22 19:07:34.733 [Task submitter] INFO  nextflow.Session - [48/739116] Submitted process > FEATURE_COUNT_NCRNA (RNAneuro219_trimmed_accepted_hits_ncRNAs)
Oct-22 19:07:34.736 [Task submitter] DEBUG nextflow.executor.LocalTaskHandler - Launch cmd line: /bin/bash -ue .command.run
Oct-22 19:07:34.736 [Task submitter] INFO  nextflow.Session - [43/cd0baf] Submitted process > GENERATE_TRNA_DEPTH_FILES (RNAneuro219_trimmed_accepted_hits_tRNAs)
Oct-22 19:07:35.128 [Task monitor] DEBUG n.processor.TaskPollingMonitor - Task completed > TaskHandler[id: 364; name: FEATURE_COUNT_TRNA (RNAneuro219_trimmed_accepted_hits_tRNAs); status: COMPLETED; exit: 0; error: -; workDir: /mnt/sdd2/data/Utrecht/T1_vs_T2_orig/work/ce/b5d7c9b8cc1fa09c913b263442047e]
Oct-22 19:07:35.131 [Task submitter] DEBUG nextflow.executor.LocalTaskHandler - Launch cmd line: /bin/bash -ue .command.run
Oct-22 19:07:35.132 [Task submitter] INFO  nextflow.Session - [71/fabc36] Submitted process > GENERATE_NCRNA_DEPTH_FILES (RNAneuro219_trimmed_accepted_hits_ncRNAs)
Oct-22 19:07:35.212 [Task monitor] DEBUG n.processor.TaskPollingMonitor - Task completed > TaskHandler[id: 365; name: FEATURE_COUNT_NCRNA (RNAneuro219_trimmed_accepted_hits_ncRNAs); status: COMPLETED; exit: 0; error: -; workDir: /mnt/sdd2/data/Utrecht/T1_vs_T2_orig/work/48/7391162e3d557fbef42f27ddd080b2]
Oct-22 19:07:35.812 [Task monitor] DEBUG n.processor.TaskPollingMonitor - Task completed > TaskHandler[id: 169; name: BAM_COLLAPSE (14); status: COMPLETED; exit: 0; error: -; workDir: /mnt/sdd2/data/Utrecht/T1_vs_T2_orig/work/a8/d074f42906cb58083e2d9b53c4fccb]
Oct-22 19:07:35.815 [Task submitter] DEBUG nextflow.executor.LocalTaskHandler - Launch cmd line: /bin/bash -ue .command.run
Oct-22 19:07:35.815 [Task submitter] INFO  nextflow.Session - [67/6d76ce] Submitted process > BAM_COLLAPSE (15)
Oct-22 19:07:36.819 [Task submitter] DEBUG nextflow.executor.LocalTaskHandler - Launch cmd line: /bin/bash -ue .command.run
Oct-22 19:07:36.819 [Task submitter] INFO  nextflow.Session - [a7/65175e] Submitted process > BAM_SPLIT (14)
Oct-22 19:07:37.041 [Task monitor] DEBUG n.processor.TaskPollingMonitor - Task completed > TaskHandler[id: 321; name: GENERATE_NCRNA_DEPTH_FILES (RNAneuro216_trimmed_accepted_hits_ncRNAs); status: COMPLETED; exit: 0; error: -; workDir: /mnt/sdd2/data/Utrecht/T1_vs_T2_orig/work/86/d5045c26cb26d7e3a7aa615992af85]
Oct-22 19:07:37.043 [Task submitter] DEBUG nextflow.executor.LocalTaskHandler - Launch cmd line: /bin/bash -ue .command.run
Oct-22 19:07:37.044 [Task submitter] INFO  nextflow.Session - [82/2ac5f2] Submitted process > ADD_EMPTY_COUNTS (RNAneuro224_trimmed_tRNAs-almost-mapped)
Oct-22 19:07:37.711 [Task monitor] DEBUG n.processor.TaskPollingMonitor - Task completed > TaskHandler[id: 370; name: ADD_EMPTY_COUNTS (RNAneuro224_trimmed_tRNAs-almost-mapped); status: COMPLETED; exit: 0; error: -; workDir: /mnt/sdd2/data/Utrecht/T1_vs_T2_orig/work/82/2ac5f2b57abe94cc9a29993d8c9f62]
Oct-22 19:07:37.716 [Task submitter] DEBUG nextflow.executor.LocalTaskHandler - Launch cmd line: /bin/bash -ue .command.run
Oct-22 19:07:37.716 [Task submitter] INFO  nextflow.Session - [6b/31afcd] Submitted process > GENERATE_MULTIMAPPER_TRNA_DEPTH_FILES (RNAneuro224_trimmed_tRNAs-almost-mapped)
Oct-22 19:07:38.962 [Task monitor] DEBUG n.processor.TaskPollingMonitor - Task completed > TaskHandler[id: 363; name: PLOT_TRNA_ALIGNMENT_LENGTH (RNAneuro219_trimmed_accepted_hits_tRNAs); status: COMPLETED; exit: 0; error: -; workDir: /mnt/sdd2/data/Utrecht/T1_vs_T2_orig/work/46/4c83c28a777431a9c7dac4050be016]
Oct-22 19:07:38.966 [Task submitter] DEBUG nextflow.executor.LocalTaskHandler - Launch cmd line: /bin/bash -ue .command.run
Oct-22 19:07:38.967 [Task submitter] INFO  nextflow.Session - [e8/11ba6d] Submitted process > GENERATE_DEPTHFILE_STATS (RNAneuro216_trimmed_accepted_hits_ncRNAs_sorted)
Oct-22 19:07:38.982 [Task monitor] DEBUG n.processor.TaskPollingMonitor - Task completed > TaskHandler[id: 369; name: BAM_SPLIT (14); status: COMPLETED; exit: 0; error: -; workDir: /mnt/sdd2/data/Utrecht/T1_vs_T2_orig/work/a7/65175eed30bac34449fb2558974421]
Oct-22 19:07:39.985 [Task monitor] DEBUG n.processor.TaskPollingMonitor - Task completed > TaskHandler[id: 366; name: GENERATE_TRNA_DEPTH_FILES (RNAneuro219_trimmed_accepted_hits_tRNAs); status: COMPLETED; exit: 0; error: -; workDir: /mnt/sdd2/data/Utrecht/T1_vs_T2_orig/work/43/cd0bafda026cc01a66d5235f9619b6]
Oct-22 19:07:39.985 [Task submitter] DEBUG nextflow.executor.LocalTaskHandler - Launch cmd line: /bin/bash -ue .command.run
Oct-22 19:07:39.985 [Task submitter] INFO  nextflow.Session - [08/c7f911] Submitted process > PLOT_TRNA_ALIGNMENT_LENGTH (RNAneuro224_trimmed_accepted_hits_tRNAs)
Oct-22 19:07:39.987 [Task submitter] DEBUG nextflow.executor.LocalTaskHandler - Launch cmd line: /bin/bash -ue .command.run
Oct-22 19:07:39.987 [Task submitter] INFO  nextflow.Session - [7b/c9255b] Submitted process > FEATURE_COUNT_NCRNA (RNAneuro224_trimmed_accepted_hits_ncRNAs)
Oct-22 19:07:40.656 [Task monitor] DEBUG n.processor.TaskPollingMonitor - Task completed > TaskHandler[id: 375; name: FEATURE_COUNT_NCRNA (RNAneuro224_trimmed_accepted_hits_ncRNAs); status: COMPLETED; exit: 0; error: -; workDir: /mnt/sdd2/data/Utrecht/T1_vs_T2_orig/work/7b/c9255bef01ee6dcb9356453fb58334]
Oct-22 19:07:40.659 [Task submitter] DEBUG nextflow.executor.LocalTaskHandler - Launch cmd line: /bin/bash -ue .command.run
Oct-22 19:07:40.659 [Task submitter] INFO  nextflow.Session - [29/9cca10] Submitted process > GENERATE_NCRNA_DEPTH_FILES (RNAneuro224_trimmed_accepted_hits_ncRNAs)
Oct-22 19:07:40.978 [Task monitor] DEBUG n.processor.TaskPollingMonitor - Task completed > TaskHandler[id: 368; name: GENERATE_MULTIMAPPER_TRNA_DEPTH_FILES (RNAneuro224_trimmed_tRNAs-almost-mapped); status: COMPLETED; exit: 0; error: -; workDir: /mnt/sdd2/data/Utrecht/T1_vs_T2_orig/work/6b/31afcd4cb24ef8f4cd038c83c4ecfe]
Oct-22 19:07:40.981 [Task submitter] DEBUG nextflow.executor.LocalTaskHandler - Launch cmd line: /bin/bash -ue .command.run
Oct-22 19:07:40.981 [Task submitter] INFO  nextflow.Session - [64/da7a46] Submitted process > GENERATE_TRNA_DEPTH_FILES (RNAneuro224_trimmed_accepted_hits_tRNAs)
Oct-22 19:07:41.093 [Task monitor] DEBUG n.processor.TaskPollingMonitor - Task completed > TaskHandler[id: 371; name: GENERATE_DEPTHFILE_STATS (RNAneuro216_trimmed_accepted_hits_ncRNAs_sorted); status: COMPLETED; exit: 0; error: -; workDir: /mnt/sdd2/data/Utrecht/T1_vs_T2_orig/work/e8/11ba6d30e82072bc29de99bf734081]
Oct-22 19:07:41.095 [Task submitter] DEBUG nextflow.executor.LocalTaskHandler - Launch cmd line: /bin/bash -ue .command.run
Oct-22 19:07:41.095 [Task submitter] INFO  nextflow.Session - [0a/79d24a] Submitted process > FEATURE_COUNT_TRNA (RNAneuro224_trimmed_accepted_hits_tRNAs)
Oct-22 19:07:41.185 [Task monitor] DEBUG n.processor.TaskPollingMonitor - Task completed > TaskHandler[id: 373; name: FEATURE_COUNT_TRNA (RNAneuro224_trimmed_accepted_hits_tRNAs); status: COMPLETED; exit: 0; error: -; workDir: /mnt/sdd2/data/Utrecht/T1_vs_T2_orig/work/0a/79d24afa765eba2f04df601f8d8b73]
Oct-22 19:07:41.187 [Task submitter] DEBUG nextflow.executor.LocalTaskHandler - Launch cmd line: /bin/bash -ue .command.run
Oct-22 19:07:41.187 [Task submitter] INFO  nextflow.Session - [fb/64c3f9] Submitted process > GENERATE_DEPTHFILE_STATS (RNAneuro219_trimmed_accepted_hits_tRNAs_sorted)
Oct-22 19:07:41.467 [Task monitor] DEBUG n.processor.TaskPollingMonitor - Task completed > TaskHandler[id: 378; name: GENERATE_DEPTHFILE_STATS (RNAneuro219_trimmed_accepted_hits_tRNAs_sorted); status: COMPLETED; exit: 0; error: -; workDir: /mnt/sdd2/data/Utrecht/T1_vs_T2_orig/work/fb/64c3f9d3d4aee658cb7a57239b5d16]
Oct-22 19:07:41.470 [Task submitter] DEBUG nextflow.executor.LocalTaskHandler - Launch cmd line: /bin/bash -ue .command.run
Oct-22 19:07:41.470 [Task submitter] INFO  nextflow.Session - [df/134a33] Submitted process > PLOT_TRNA_ALL_PLOTS (RNAneuro219_trimmed_accepted_hits_tRNAs_sorted)
Oct-22 19:07:43.220 [Task monitor] DEBUG n.processor.TaskPollingMonitor - Task completed > TaskHandler[id: 374; name: PLOT_TRNA_ALIGNMENT_LENGTH (RNAneuro224_trimmed_accepted_hits_tRNAs); status: COMPLETED; exit: 0; error: -; workDir: /mnt/sdd2/data/Utrecht/T1_vs_T2_orig/work/08/c7f911f15da253a1be02a7494ddff6]
Oct-22 19:07:44.469 [Task monitor] DEBUG n.processor.TaskPollingMonitor - Task completed > TaskHandler[id: 331; name: GENERATE_NCRNA_DEPTH_FILES (RNAneuro232_trimmed_accepted_hits_ncRNAs); status: COMPLETED; exit: 0; error: -; workDir: /mnt/sdd2/data/Utrecht/T1_vs_T2_orig/work/08/601a010efd0470eb81838df29ef6e3]
Oct-22 19:07:44.849 [Task monitor] DEBUG n.processor.TaskPollingMonitor - Task completed > TaskHandler[id: 376; name: GENERATE_TRNA_DEPTH_FILES (RNAneuro224_trimmed_accepted_hits_tRNAs); status: COMPLETED; exit: 0; error: -; workDir: /mnt/sdd2/data/Utrecht/T1_vs_T2_orig/work/64/da7a46b7a313cac6058d3aecb02abd]
Oct-22 19:07:44.851 [Task submitter] DEBUG nextflow.executor.LocalTaskHandler - Launch cmd line: /bin/bash -ue .command.run
Oct-22 19:07:44.852 [Task submitter] INFO  nextflow.Session - [ff/06faa9] Submitted process > GENERATE_DEPTHFILE_STATS (RNAneuro232_trimmed_accepted_hits_ncRNAs_sorted)
Oct-22 19:07:45.459 [Task monitor] DEBUG n.processor.TaskPollingMonitor - Task completed > TaskHandler[id: 377; name: PLOT_TRNA_ALL_PLOTS (RNAneuro219_trimmed_accepted_hits_tRNAs_sorted); status: COMPLETED; exit: 0; error: -; workDir: /mnt/sdd2/data/Utrecht/T1_vs_T2_orig/work/df/134a33cf5d408cd3d656dd54f6a9bf]
Oct-22 19:07:45.462 [Task submitter] DEBUG nextflow.executor.LocalTaskHandler - Launch cmd line: /bin/bash -ue .command.run
Oct-22 19:07:45.463 [Task submitter] INFO  nextflow.Session - [69/30aab5] Submitted process > GENERATE_DEPTHFILE_STATS (RNAneuro224_trimmed_accepted_hits_tRNAs_sorted)
Oct-22 19:07:45.466 [Task submitter] DEBUG nextflow.executor.LocalTaskHandler - Launch cmd line: /bin/bash -ue .command.run
Oct-22 19:07:45.466 [Task submitter] INFO  nextflow.Session - [8d/59bb0b] Submitted process > PLOT_TRNA_ALL_PLOTS (RNAneuro224_trimmed_accepted_hits_tRNAs_sorted)
Oct-22 19:07:45.753 [Task monitor] DEBUG n.processor.TaskPollingMonitor - Task completed > TaskHandler[id: 381; name: GENERATE_DEPTHFILE_STATS (RNAneuro224_trimmed_accepted_hits_tRNAs_sorted); status: COMPLETED; exit: 0; error: -; workDir: /mnt/sdd2/data/Utrecht/T1_vs_T2_orig/work/69/30aab53ec29418c7d57d82c72d6a62]
Oct-22 19:07:46.429 [Task monitor] DEBUG n.processor.TaskPollingMonitor - Task completed > TaskHandler[id: 379; name: GENERATE_DEPTHFILE_STATS (RNAneuro232_trimmed_accepted_hits_ncRNAs_sorted); status: COMPLETED; exit: 0; error: -; workDir: /mnt/sdd2/data/Utrecht/T1_vs_T2_orig/work/ff/06faa91c74b759d9872e5be608d9e3]
Oct-22 19:07:49.332 [Task monitor] DEBUG n.processor.TaskPollingMonitor - Task completed > TaskHandler[id: 380; name: PLOT_TRNA_ALL_PLOTS (RNAneuro224_trimmed_accepted_hits_tRNAs_sorted); status: COMPLETED; exit: 0; error: -; workDir: /mnt/sdd2/data/Utrecht/T1_vs_T2_orig/work/8d/59bb0b8ec96fe5051aa2c8e3af9297]
Oct-22 19:07:54.420 [Task monitor] DEBUG n.processor.TaskPollingMonitor - Task completed > TaskHandler[id: 342; name: GENERATE_NCRNA_DEPTH_FILES (RNAneuro225_trimmed_accepted_hits_ncRNAs); status: COMPLETED; exit: 0; error: -; workDir: /mnt/sdd2/data/Utrecht/T1_vs_T2_orig/work/63/7ca000ef6e923303be6f90aaaf51a8]
Oct-22 19:07:55.423 [Task submitter] DEBUG nextflow.executor.LocalTaskHandler - Launch cmd line: /bin/bash -ue .command.run
Oct-22 19:07:55.424 [Task submitter] INFO  nextflow.Session - [ce/0ca77e] Submitted process > GENERATE_DEPTHFILE_STATS (RNAneuro225_trimmed_accepted_hits_ncRNAs_sorted)
Oct-22 19:07:56.848 [Task monitor] DEBUG n.processor.TaskPollingMonitor - Task completed > TaskHandler[id: 382; name: GENERATE_DEPTHFILE_STATS (RNAneuro225_trimmed_accepted_hits_ncRNAs_sorted); status: COMPLETED; exit: 0; error: -; workDir: /mnt/sdd2/data/Utrecht/T1_vs_T2_orig/work/ce/0ca77eeb666d14fba1ffafbfff3dcd]
Oct-22 19:08:06.216 [Task monitor] DEBUG n.processor.TaskPollingMonitor - Task completed > TaskHandler[id: 356; name: GENERATE_NCRNA_DEPTH_FILES (RNAneuro240_trimmed_accepted_hits_ncRNAs); status: COMPLETED; exit: 0; error: -; workDir: /mnt/sdd2/data/Utrecht/T1_vs_T2_orig/work/a7/f49444270b7f1cea5451b24c21d019]
Oct-22 19:08:07.221 [Task submitter] DEBUG nextflow.executor.LocalTaskHandler - Launch cmd line: /bin/bash -ue .command.run
Oct-22 19:08:07.221 [Task submitter] INFO  nextflow.Session - [0a/77b841] Submitted process > GENERATE_DEPTHFILE_STATS (RNAneuro240_trimmed_accepted_hits_ncRNAs_sorted)
Oct-22 19:08:08.617 [Task monitor] DEBUG n.processor.TaskPollingMonitor - Task completed > TaskHandler[id: 383; name: GENERATE_DEPTHFILE_STATS (RNAneuro240_trimmed_accepted_hits_ncRNAs_sorted); status: COMPLETED; exit: 0; error: -; workDir: /mnt/sdd2/data/Utrecht/T1_vs_T2_orig/work/0a/77b8413e942e6fbdae9850938eef22]
Oct-22 19:08:12.720 [Task monitor] DEBUG n.processor.TaskPollingMonitor - Task completed > TaskHandler[id: 170; name: BAM_COLLAPSE (15); status: COMPLETED; exit: 0; error: -; workDir: /mnt/sdd2/data/Utrecht/T1_vs_T2_orig/work/67/6d76ceaf6dfe6145a75dab375e2331]
Oct-22 19:08:12.723 [Task submitter] DEBUG nextflow.executor.LocalTaskHandler - Launch cmd line: /bin/bash -ue .command.run
Oct-22 19:08:12.723 [Task submitter] INFO  nextflow.Session - [40/3fdbb6] Submitted process > BAM_COLLAPSE (16)
Oct-22 19:08:13.728 [Task submitter] DEBUG nextflow.executor.LocalTaskHandler - Launch cmd line: /bin/bash -ue .command.run
Oct-22 19:08:13.728 [Task submitter] INFO  nextflow.Session - [a6/901684] Submitted process > BAM_SPLIT (15)
Oct-22 19:08:13.731 [Task submitter] DEBUG nextflow.executor.LocalTaskHandler - Launch cmd line: /bin/bash -ue .command.run
Oct-22 19:08:13.732 [Task submitter] INFO  nextflow.Session - [54/d0ef39] Submitted process > ADD_EMPTY_COUNTS (RNAneuro238_trimmed_tRNAs-almost-mapped)
Oct-22 19:08:13.735 [Task submitter] DEBUG nextflow.executor.LocalTaskHandler - Launch cmd line: /bin/bash -ue .command.run
Oct-22 19:08:13.735 [Task submitter] INFO  nextflow.Session - [8b/4dfa94] Submitted process > GENERATE_MULTIMAPPER_TRNA_DEPTH_FILES (RNAneuro238_trimmed_tRNAs-almost-mapped)
Oct-22 19:08:13.817 [Task monitor] DEBUG n.processor.TaskPollingMonitor - Task completed > TaskHandler[id: 384; name: ADD_EMPTY_COUNTS (RNAneuro238_trimmed_tRNAs-almost-mapped); status: COMPLETED; exit: 0; error: -; workDir: /mnt/sdd2/data/Utrecht/T1_vs_T2_orig/work/54/d0ef39e8af46bd978c025b44549dab]
Oct-22 19:08:15.737 [Task monitor] DEBUG n.processor.TaskPollingMonitor - Task completed > TaskHandler[id: 385; name: GENERATE_MULTIMAPPER_TRNA_DEPTH_FILES (RNAneuro238_trimmed_tRNAs-almost-mapped); status: COMPLETED; exit: 0; error: -; workDir: /mnt/sdd2/data/Utrecht/T1_vs_T2_orig/work/8b/4dfa94daed0dc5106aaa933d902515]
Oct-22 19:08:15.757 [Task monitor] DEBUG n.processor.TaskPollingMonitor - Task completed > TaskHandler[id: 386; name: BAM_SPLIT (15); status: COMPLETED; exit: 0; error: -; workDir: /mnt/sdd2/data/Utrecht/T1_vs_T2_orig/work/a6/901684a14d28b9de78068c1ee79e24]
Oct-22 19:08:16.762 [Task submitter] DEBUG nextflow.executor.LocalTaskHandler - Launch cmd line: /bin/bash -ue .command.run
Oct-22 19:08:16.763 [Task submitter] INFO  nextflow.Session - [16/20814e] Submitted process > PLOT_TRNA_ALIGNMENT_LENGTH (RNAneuro238_trimmed_accepted_hits_tRNAs)
Oct-22 19:08:16.767 [Task submitter] DEBUG nextflow.executor.LocalTaskHandler - Launch cmd line: /bin/bash -ue .command.run
Oct-22 19:08:16.767 [Task submitter] INFO  nextflow.Session - [86/c5752d] Submitted process > GENERATE_NCRNA_DEPTH_FILES (RNAneuro238_trimmed_accepted_hits_ncRNAs)
Oct-22 19:08:16.770 [Task submitter] DEBUG nextflow.executor.LocalTaskHandler - Launch cmd line: /bin/bash -ue .command.run
Oct-22 19:08:16.770 [Task submitter] INFO  nextflow.Session - [61/e8ba99] Submitted process > FEATURE_COUNT_TRNA (RNAneuro238_trimmed_accepted_hits_tRNAs)
Oct-22 19:08:16.773 [Task submitter] DEBUG nextflow.executor.LocalTaskHandler - Launch cmd line: /bin/bash -ue .command.run
Oct-22 19:08:16.773 [Task submitter] INFO  nextflow.Session - [9a/903424] Submitted process > FEATURE_COUNT_NCRNA (RNAneuro238_trimmed_accepted_hits_ncRNAs)
Oct-22 19:08:16.776 [Task submitter] DEBUG nextflow.executor.LocalTaskHandler - Launch cmd line: /bin/bash -ue .command.run
Oct-22 19:08:16.776 [Task submitter] INFO  nextflow.Session - [73/ec0a8d] Submitted process > GENERATE_TRNA_DEPTH_FILES (RNAneuro238_trimmed_accepted_hits_tRNAs)
Oct-22 19:08:17.196 [Task monitor] DEBUG n.processor.TaskPollingMonitor - Task completed > TaskHandler[id: 387; name: FEATURE_COUNT_TRNA (RNAneuro238_trimmed_accepted_hits_tRNAs); status: COMPLETED; exit: 0; error: -; workDir: /mnt/sdd2/data/Utrecht/T1_vs_T2_orig/work/61/e8ba997dec3e27da6bf97020817ed9]
Oct-22 19:08:17.274 [Task monitor] DEBUG n.processor.TaskPollingMonitor - Task completed > TaskHandler[id: 390; name: FEATURE_COUNT_NCRNA (RNAneuro238_trimmed_accepted_hits_ncRNAs); status: COMPLETED; exit: 0; error: -; workDir: /mnt/sdd2/data/Utrecht/T1_vs_T2_orig/work/9a/90342410297bfd9688b77026d06806]
Oct-22 19:08:20.640 [Task monitor] DEBUG n.processor.TaskPollingMonitor - Task completed > TaskHandler[id: 389; name: GENERATE_TRNA_DEPTH_FILES (RNAneuro238_trimmed_accepted_hits_tRNAs); status: COMPLETED; exit: 0; error: -; workDir: /mnt/sdd2/data/Utrecht/T1_vs_T2_orig/work/73/ec0a8d9b69024c6c09f7902399278f]
Oct-22 19:08:20.712 [Task monitor] DEBUG n.processor.TaskPollingMonitor - Task completed > TaskHandler[id: 391; name: PLOT_TRNA_ALIGNMENT_LENGTH (RNAneuro238_trimmed_accepted_hits_tRNAs); status: COMPLETED; exit: 0; error: -; workDir: /mnt/sdd2/data/Utrecht/T1_vs_T2_orig/work/16/20814ec8af42887fcc18fc45b250f6]
Oct-22 19:08:20.715 [Task submitter] DEBUG nextflow.executor.LocalTaskHandler - Launch cmd line: /bin/bash -ue .command.run
Oct-22 19:08:20.715 [Task submitter] INFO  nextflow.Session - [31/51790a] Submitted process > GENERATE_DEPTHFILE_STATS (RNAneuro238_trimmed_accepted_hits_tRNAs_sorted)
Oct-22 19:08:20.721 [Task submitter] DEBUG nextflow.executor.LocalTaskHandler - Launch cmd line: /bin/bash -ue .command.run
Oct-22 19:08:20.721 [Task submitter] INFO  nextflow.Session - [b5/933cd2] Submitted process > PLOT_TRNA_ALL_PLOTS (RNAneuro238_trimmed_accepted_hits_tRNAs_sorted)
Oct-22 19:08:20.978 [Task monitor] DEBUG n.processor.TaskPollingMonitor - Task completed > TaskHandler[id: 393; name: GENERATE_DEPTHFILE_STATS (RNAneuro238_trimmed_accepted_hits_tRNAs_sorted); status: COMPLETED; exit: 0; error: -; workDir: /mnt/sdd2/data/Utrecht/T1_vs_T2_orig/work/31/51790aa0bff29194888e238858a723]
Oct-22 19:08:23.148 [Task monitor] DEBUG n.processor.TaskPollingMonitor - Task completed > TaskHandler[id: 367; name: GENERATE_NCRNA_DEPTH_FILES (RNAneuro219_trimmed_accepted_hits_ncRNAs); status: COMPLETED; exit: 0; error: -; workDir: /mnt/sdd2/data/Utrecht/T1_vs_T2_orig/work/71/fabc367e14a1ab35ff78dd2c883950]
Oct-22 19:08:24.152 [Task submitter] DEBUG nextflow.executor.LocalTaskHandler - Launch cmd line: /bin/bash -ue .command.run
Oct-22 19:08:24.152 [Task submitter] INFO  nextflow.Session - [0f/658a00] Submitted process > GENERATE_DEPTHFILE_STATS (RNAneuro219_trimmed_accepted_hits_ncRNAs_sorted)
Oct-22 19:08:24.855 [Task monitor] DEBUG n.processor.TaskPollingMonitor - Task completed > TaskHandler[id: 392; name: PLOT_TRNA_ALL_PLOTS (RNAneuro238_trimmed_accepted_hits_tRNAs_sorted); status: COMPLETED; exit: 0; error: -; workDir: /mnt/sdd2/data/Utrecht/T1_vs_T2_orig/work/b5/933cd2d5e76aa40cb0ef65b77e1b48]
Oct-22 19:08:25.882 [Task monitor] DEBUG n.processor.TaskPollingMonitor - Task completed > TaskHandler[id: 171; name: BAM_COLLAPSE (16); status: COMPLETED; exit: 0; error: -; workDir: /mnt/sdd2/data/Utrecht/T1_vs_T2_orig/work/40/3fdbb68ee02a3dfc989d6720eceb2a]
Oct-22 19:08:25.886 [Task submitter] DEBUG nextflow.executor.LocalTaskHandler - Launch cmd line: /bin/bash -ue .command.run
Oct-22 19:08:25.886 [Task submitter] INFO  nextflow.Session - [c2/6c540c] Submitted process > BAM_COLLAPSE (17)
Oct-22 19:08:26.740 [Task monitor] DEBUG n.processor.TaskPollingMonitor - Task completed > TaskHandler[id: 394; name: GENERATE_DEPTHFILE_STATS (RNAneuro219_trimmed_accepted_hits_ncRNAs_sorted); status: COMPLETED; exit: 0; error: -; workDir: /mnt/sdd2/data/Utrecht/T1_vs_T2_orig/work/0f/658a001166613c5f65272085a3181f]
Oct-22 19:08:26.743 [Task submitter] DEBUG nextflow.executor.LocalTaskHandler - Launch cmd line: /bin/bash -ue .command.run
Oct-22 19:08:26.743 [Task submitter] INFO  nextflow.Session - [63/f21cca] Submitted process > BAM_SPLIT (16)
Oct-22 19:08:26.746 [Task submitter] DEBUG nextflow.executor.LocalTaskHandler - Launch cmd line: /bin/bash -ue .command.run
Oct-22 19:08:26.747 [Task submitter] INFO  nextflow.Session - [24/d3642a] Submitted process > ADD_EMPTY_COUNTS (RNAneuro237_trimmed_tRNAs-almost-mapped)
Oct-22 19:08:26.750 [Task submitter] DEBUG nextflow.executor.LocalTaskHandler - Launch cmd line: /bin/bash -ue .command.run
Oct-22 19:08:26.750 [Task submitter] INFO  nextflow.Session - [66/b37257] Submitted process > GENERATE_MULTIMAPPER_TRNA_DEPTH_FILES (RNAneuro237_trimmed_tRNAs-almost-mapped)
Oct-22 19:08:26.849 [Task monitor] DEBUG n.processor.TaskPollingMonitor - Task completed > TaskHandler[id: 397; name: ADD_EMPTY_COUNTS (RNAneuro237_trimmed_tRNAs-almost-mapped); status: COMPLETED; exit: 0; error: -; workDir: /mnt/sdd2/data/Utrecht/T1_vs_T2_orig/work/24/d3642a3c00e862fd0043cc64c7aad8]
Oct-22 19:08:28.568 [Task monitor] DEBUG n.processor.TaskPollingMonitor - Task completed > TaskHandler[id: 395; name: BAM_SPLIT (16); status: COMPLETED; exit: 0; error: -; workDir: /mnt/sdd2/data/Utrecht/T1_vs_T2_orig/work/63/f21ccaef2013ebad51831dff878ada]
Oct-22 19:08:28.713 [Task monitor] DEBUG n.processor.TaskPollingMonitor - Task completed > TaskHandler[id: 396; name: GENERATE_MULTIMAPPER_TRNA_DEPTH_FILES (RNAneuro237_trimmed_tRNAs-almost-mapped); status: COMPLETED; exit: 0; error: -; workDir: /mnt/sdd2/data/Utrecht/T1_vs_T2_orig/work/66/b372574a5d59278c693ab51614b0c5]
Oct-22 19:08:28.716 [Task submitter] DEBUG nextflow.executor.LocalTaskHandler - Launch cmd line: /bin/bash -ue .command.run
Oct-22 19:08:28.716 [Task submitter] INFO  nextflow.Session - [0e/7823da] Submitted process > PLOT_TRNA_ALIGNMENT_LENGTH (RNAneuro237_trimmed_accepted_hits_tRNAs)
Oct-22 19:08:28.719 [Task submitter] DEBUG nextflow.executor.LocalTaskHandler - Launch cmd line: /bin/bash -ue .command.run
Oct-22 19:08:28.719 [Task submitter] INFO  nextflow.Session - [ce/000f71] Submitted process > FEATURE_COUNT_NCRNA (RNAneuro237_trimmed_accepted_hits_ncRNAs)
Oct-22 19:08:28.722 [Task submitter] DEBUG nextflow.executor.LocalTaskHandler - Launch cmd line: /bin/bash -ue .command.run
Oct-22 19:08:28.724 [Task submitter] INFO  nextflow.Session - [ea/7c49ea] Submitted process > GENERATE_NCRNA_DEPTH_FILES (RNAneuro237_trimmed_accepted_hits_ncRNAs)
Oct-22 19:08:28.726 [Task submitter] DEBUG nextflow.executor.LocalTaskHandler - Launch cmd line: /bin/bash -ue .command.run
Oct-22 19:08:28.727 [Task submitter] INFO  nextflow.Session - [d9/c39cb6] Submitted process > FEATURE_COUNT_TRNA (RNAneuro237_trimmed_accepted_hits_tRNAs)
Oct-22 19:08:28.730 [Task submitter] DEBUG nextflow.executor.LocalTaskHandler - Launch cmd line: /bin/bash -ue .command.run
Oct-22 19:08:28.730 [Task submitter] INFO  nextflow.Session - [00/968324] Submitted process > GENERATE_TRNA_DEPTH_FILES (RNAneuro237_trimmed_accepted_hits_tRNAs)
Oct-22 19:08:29.692 [Task monitor] DEBUG n.processor.TaskPollingMonitor - Task completed > TaskHandler[id: 398; name: FEATURE_COUNT_TRNA (RNAneuro237_trimmed_accepted_hits_tRNAs); status: COMPLETED; exit: 0; error: -; workDir: /mnt/sdd2/data/Utrecht/T1_vs_T2_orig/work/d9/c39cb6278cd1c851ed8acb664e92e7]
Oct-22 19:08:29.762 [Task monitor] DEBUG n.processor.TaskPollingMonitor - Task completed > TaskHandler[id: 399; name: FEATURE_COUNT_NCRNA (RNAneuro237_trimmed_accepted_hits_ncRNAs); status: COMPLETED; exit: 0; error: -; workDir: /mnt/sdd2/data/Utrecht/T1_vs_T2_orig/work/ce/000f71b8e06f269156ad33963971e3]
Oct-22 19:08:29.965 [Task monitor] DEBUG n.processor.TaskPollingMonitor - Task completed > TaskHandler[id: 372; name: GENERATE_NCRNA_DEPTH_FILES (RNAneuro224_trimmed_accepted_hits_ncRNAs); status: COMPLETED; exit: 0; error: -; workDir: /mnt/sdd2/data/Utrecht/T1_vs_T2_orig/work/29/9cca10b9d69a5051dc24ff8505946a]
Oct-22 19:08:30.969 [Task submitter] DEBUG nextflow.executor.LocalTaskHandler - Launch cmd line: /bin/bash -ue .command.run
Oct-22 19:08:30.969 [Task submitter] INFO  nextflow.Session - [e5/4c6eb7] Submitted process > GENERATE_DEPTHFILE_STATS (RNAneuro224_trimmed_accepted_hits_ncRNAs_sorted)
Oct-22 19:08:32.416 [Task monitor] DEBUG n.processor.TaskPollingMonitor - Task completed > TaskHandler[id: 403; name: GENERATE_DEPTHFILE_STATS (RNAneuro224_trimmed_accepted_hits_ncRNAs_sorted); status: COMPLETED; exit: 0; error: -; workDir: /mnt/sdd2/data/Utrecht/T1_vs_T2_orig/work/e5/4c6eb70216cdb97ec679394023e225]
Oct-22 19:08:32.793 [Task monitor] DEBUG n.processor.TaskPollingMonitor - Task completed > TaskHandler[id: 400; name: PLOT_TRNA_ALIGNMENT_LENGTH (RNAneuro237_trimmed_accepted_hits_tRNAs); status: COMPLETED; exit: 0; error: -; workDir: /mnt/sdd2/data/Utrecht/T1_vs_T2_orig/work/0e/7823da3c76d0b69bf5a32189cbd2d9]
Oct-22 19:08:33.197 [Task monitor] DEBUG n.processor.TaskPollingMonitor - Task completed > TaskHandler[id: 402; name: GENERATE_TRNA_DEPTH_FILES (RNAneuro237_trimmed_accepted_hits_tRNAs); status: COMPLETED; exit: 0; error: -; workDir: /mnt/sdd2/data/Utrecht/T1_vs_T2_orig/work/00/96832422b6ec0b7d5a6dc5d502678a]
Oct-22 19:08:35.055 [Task submitter] DEBUG nextflow.executor.LocalTaskHandler - Launch cmd line: /bin/bash -ue .command.run
Oct-22 19:08:35.055 [Task submitter] INFO  nextflow.Session - [7d/119365] Submitted process > PLOT_TRNA_ALL_PLOTS (RNAneuro237_trimmed_accepted_hits_tRNAs_sorted)
Oct-22 19:08:35.059 [Task submitter] DEBUG nextflow.executor.LocalTaskHandler - Launch cmd line: /bin/bash -ue .command.run
Oct-22 19:08:35.059 [Task submitter] INFO  nextflow.Session - [7e/96c98d] Submitted process > GENERATE_DEPTHFILE_STATS (RNAneuro237_trimmed_accepted_hits_tRNAs_sorted)
Oct-22 19:08:35.126 [Task monitor] DEBUG n.processor.TaskPollingMonitor - Task completed > TaskHandler[id: 172; name: BAM_COLLAPSE (17); status: COMPLETED; exit: 0; error: -; workDir: /mnt/sdd2/data/Utrecht/T1_vs_T2_orig/work/c2/6c540c3c98fb759bed34e1acaed6ce]
Oct-22 19:08:35.129 [Task submitter] DEBUG nextflow.executor.LocalTaskHandler - Launch cmd line: /bin/bash -ue .command.run
Oct-22 19:08:35.129 [Task submitter] INFO  nextflow.Session - [93/95878d] Submitted process > BAM_COLLAPSE (18)
Oct-22 19:08:35.361 [Task monitor] DEBUG n.processor.TaskPollingMonitor - Task completed > TaskHandler[id: 405; name: GENERATE_DEPTHFILE_STATS (RNAneuro237_trimmed_accepted_hits_tRNAs_sorted); status: COMPLETED; exit: 0; error: -; workDir: /mnt/sdd2/data/Utrecht/T1_vs_T2_orig/work/7e/96c98d962394d61f51678b8aa2b4e6]
Oct-22 19:08:35.365 [Task submitter] DEBUG nextflow.executor.LocalTaskHandler - Launch cmd line: /bin/bash -ue .command.run
Oct-22 19:08:35.365 [Task submitter] INFO  nextflow.Session - [fe/a256bb] Submitted process > BAM_SPLIT (17)
Oct-22 19:08:35.370 [Task submitter] DEBUG nextflow.executor.LocalTaskHandler - Launch cmd line: /bin/bash -ue .command.run
Oct-22 19:08:35.370 [Task submitter] INFO  nextflow.Session - [b7/7fe9a1] Submitted process > ADD_EMPTY_COUNTS (RNAneuro228_trimmed_tRNAs-almost-mapped)
Oct-22 19:08:35.374 [Task submitter] DEBUG nextflow.executor.LocalTaskHandler - Launch cmd line: /bin/bash -ue .command.run
Oct-22 19:08:35.374 [Task submitter] INFO  nextflow.Session - [c8/a7fbbb] Submitted process > GENERATE_MULTIMAPPER_TRNA_DEPTH_FILES (RNAneuro228_trimmed_tRNAs-almost-mapped)
Oct-22 19:08:35.463 [Task monitor] DEBUG n.processor.TaskPollingMonitor - Task completed > TaskHandler[id: 407; name: ADD_EMPTY_COUNTS (RNAneuro228_trimmed_tRNAs-almost-mapped); status: COMPLETED; exit: 0; error: -; workDir: /mnt/sdd2/data/Utrecht/T1_vs_T2_orig/work/b7/7fe9a1b488f7ce11ff8d84373eab8a]
Oct-22 19:08:37.462 [Task monitor] DEBUG n.processor.TaskPollingMonitor - Task completed > TaskHandler[id: 406; name: BAM_SPLIT (17); status: COMPLETED; exit: 0; error: -; workDir: /mnt/sdd2/data/Utrecht/T1_vs_T2_orig/work/fe/a256bbdada68d0390ac4866163eff9]
Oct-22 19:08:37.488 [Task monitor] DEBUG n.processor.TaskPollingMonitor - Task completed > TaskHandler[id: 408; name: GENERATE_MULTIMAPPER_TRNA_DEPTH_FILES (RNAneuro228_trimmed_tRNAs-almost-mapped); status: COMPLETED; exit: 0; error: -; workDir: /mnt/sdd2/data/Utrecht/T1_vs_T2_orig/work/c8/a7fbbb1214faafef82ac70c46c34b8]
Oct-22 19:08:37.491 [Task submitter] DEBUG nextflow.executor.LocalTaskHandler - Launch cmd line: /bin/bash -ue .command.run
Oct-22 19:08:37.492 [Task submitter] INFO  nextflow.Session - [35/70de42] Submitted process > PLOT_TRNA_ALIGNMENT_LENGTH (RNAneuro228_trimmed_accepted_hits_tRNAs)
Oct-22 19:08:37.495 [Task submitter] DEBUG nextflow.executor.LocalTaskHandler - Launch cmd line: /bin/bash -ue .command.run
Oct-22 19:08:37.496 [Task submitter] INFO  nextflow.Session - [4f/88a71a] Submitted process > FEATURE_COUNT_TRNA (RNAneuro228_trimmed_accepted_hits_tRNAs)
Oct-22 19:08:37.499 [Task submitter] DEBUG nextflow.executor.LocalTaskHandler - Launch cmd line: /bin/bash -ue .command.run
Oct-22 19:08:37.499 [Task submitter] INFO  nextflow.Session - [af/f83ac5] Submitted process > GENERATE_NCRNA_DEPTH_FILES (RNAneuro228_trimmed_accepted_hits_ncRNAs)
Oct-22 19:08:37.502 [Task submitter] DEBUG nextflow.executor.LocalTaskHandler - Launch cmd line: /bin/bash -ue .command.run
Oct-22 19:08:37.502 [Task submitter] INFO  nextflow.Session - [98/b16ddb] Submitted process > GENERATE_TRNA_DEPTH_FILES (RNAneuro228_trimmed_accepted_hits_tRNAs)
Oct-22 19:08:37.505 [Task submitter] DEBUG nextflow.executor.LocalTaskHandler - Launch cmd line: /bin/bash -ue .command.run
Oct-22 19:08:37.506 [Task submitter] INFO  nextflow.Session - [d9/18f418] Submitted process > FEATURE_COUNT_NCRNA (RNAneuro228_trimmed_accepted_hits_ncRNAs)
Oct-22 19:08:37.914 [Task monitor] DEBUG n.processor.TaskPollingMonitor - Task completed > TaskHandler[id: 411; name: FEATURE_COUNT_TRNA (RNAneuro228_trimmed_accepted_hits_tRNAs); status: COMPLETED; exit: 0; error: -; workDir: /mnt/sdd2/data/Utrecht/T1_vs_T2_orig/work/4f/88a71a020c9544bac2453912328fbb]
Oct-22 19:08:38.418 [Task monitor] DEBUG n.processor.TaskPollingMonitor - Task completed > TaskHandler[id: 412; name: FEATURE_COUNT_NCRNA (RNAneuro228_trimmed_accepted_hits_ncRNAs); status: COMPLETED; exit: 0; error: -; workDir: /mnt/sdd2/data/Utrecht/T1_vs_T2_orig/work/d9/18f418ac74f4e2e0dcb5018d0fd181]
Oct-22 19:08:39.999 [Task monitor] DEBUG n.processor.TaskPollingMonitor - Task completed > TaskHandler[id: 404; name: PLOT_TRNA_ALL_PLOTS (RNAneuro237_trimmed_accepted_hits_tRNAs_sorted); status: COMPLETED; exit: 0; error: -; workDir: /mnt/sdd2/data/Utrecht/T1_vs_T2_orig/work/7d/11936567315f54a7f6424375b30167]
Oct-22 19:08:41.086 [Task monitor] DEBUG n.processor.TaskPollingMonitor - Task completed > TaskHandler[id: 410; name: PLOT_TRNA_ALIGNMENT_LENGTH (RNAneuro228_trimmed_accepted_hits_tRNAs); status: COMPLETED; exit: 0; error: -; workDir: /mnt/sdd2/data/Utrecht/T1_vs_T2_orig/work/35/70de423b78963b78443f598f7a9631]
Oct-22 19:08:41.907 [Task monitor] DEBUG n.processor.TaskPollingMonitor - Task completed > TaskHandler[id: 409; name: GENERATE_TRNA_DEPTH_FILES (RNAneuro228_trimmed_accepted_hits_tRNAs); status: COMPLETED; exit: 0; error: -; workDir: /mnt/sdd2/data/Utrecht/T1_vs_T2_orig/work/98/b16ddb88bba3807e193f07ed2a9c89]
Oct-22 19:08:42.911 [Task submitter] DEBUG nextflow.executor.LocalTaskHandler - Launch cmd line: /bin/bash -ue .command.run
Oct-22 19:08:42.911 [Task submitter] INFO  nextflow.Session - [b4/57e3c4] Submitted process > GENERATE_DEPTHFILE_STATS (RNAneuro228_trimmed_accepted_hits_tRNAs_sorted)
Oct-22 19:08:42.915 [Task submitter] DEBUG nextflow.executor.LocalTaskHandler - Launch cmd line: /bin/bash -ue .command.run
Oct-22 19:08:42.915 [Task submitter] INFO  nextflow.Session - [7a/b716f4] Submitted process > PLOT_TRNA_ALL_PLOTS (RNAneuro228_trimmed_accepted_hits_tRNAs_sorted)
Oct-22 19:08:43.197 [Task monitor] DEBUG n.processor.TaskPollingMonitor - Task completed > TaskHandler[id: 415; name: GENERATE_DEPTHFILE_STATS (RNAneuro228_trimmed_accepted_hits_tRNAs_sorted); status: COMPLETED; exit: 0; error: -; workDir: /mnt/sdd2/data/Utrecht/T1_vs_T2_orig/work/b4/57e3c44ee5b7a01920be733751432c]
Oct-22 19:08:46.809 [Task monitor] DEBUG n.processor.TaskPollingMonitor - Task completed > TaskHandler[id: 414; name: PLOT_TRNA_ALL_PLOTS (RNAneuro228_trimmed_accepted_hits_tRNAs_sorted); status: COMPLETED; exit: 0; error: -; workDir: /mnt/sdd2/data/Utrecht/T1_vs_T2_orig/work/7a/b716f464d147e69f6078d9eba68068]
Oct-22 19:08:54.058 [Task monitor] DEBUG n.processor.TaskPollingMonitor - Task completed > TaskHandler[id: 173; name: BAM_COLLAPSE (18); status: COMPLETED; exit: 0; error: -; workDir: /mnt/sdd2/data/Utrecht/T1_vs_T2_orig/work/93/95878d634c90bd3a1530fcf94e35d6]
Oct-22 19:08:54.060 [Task submitter] DEBUG nextflow.executor.LocalTaskHandler - Launch cmd line: /bin/bash -ue .command.run
Oct-22 19:08:54.060 [Task submitter] INFO  nextflow.Session - [1a/7324ef] Submitted process > BAM_COLLAPSE (19)
Oct-22 19:08:55.064 [Task submitter] DEBUG nextflow.executor.LocalTaskHandler - Launch cmd line: /bin/bash -ue .command.run
Oct-22 19:08:55.064 [Task submitter] INFO  nextflow.Session - [b7/074935] Submitted process > ADD_EMPTY_COUNTS (RNAneuro223_trimmed_tRNAs-almost-mapped)
Oct-22 19:08:55.068 [Task submitter] DEBUG nextflow.executor.LocalTaskHandler - Launch cmd line: /bin/bash -ue .command.run
Oct-22 19:08:55.068 [Task submitter] INFO  nextflow.Session - [0b/2a50db] Submitted process > BAM_SPLIT (18)
Oct-22 19:08:55.071 [Task submitter] DEBUG nextflow.executor.LocalTaskHandler - Launch cmd line: /bin/bash -ue .command.run
Oct-22 19:08:55.071 [Task submitter] INFO  nextflow.Session - [c7/5665be] Submitted process > GENERATE_MULTIMAPPER_TRNA_DEPTH_FILES (RNAneuro223_trimmed_tRNAs-almost-mapped)
Oct-22 19:08:55.158 [Task monitor] DEBUG n.processor.TaskPollingMonitor - Task completed > TaskHandler[id: 417; name: ADD_EMPTY_COUNTS (RNAneuro223_trimmed_tRNAs-almost-mapped); status: COMPLETED; exit: 0; error: -; workDir: /mnt/sdd2/data/Utrecht/T1_vs_T2_orig/work/b7/07493547421b712027bad4722d6982]
Oct-22 19:08:56.569 [Task monitor] DEBUG n.processor.TaskPollingMonitor - Task completed > TaskHandler[id: 416; name: BAM_SPLIT (18); status: COMPLETED; exit: 0; error: -; workDir: /mnt/sdd2/data/Utrecht/T1_vs_T2_orig/work/0b/2a50db69942fa32491caeb16b87a7b]
Oct-22 19:08:57.021 [Task monitor] DEBUG n.processor.TaskPollingMonitor - Task completed > TaskHandler[id: 418; name: GENERATE_MULTIMAPPER_TRNA_DEPTH_FILES (RNAneuro223_trimmed_tRNAs-almost-mapped); status: COMPLETED; exit: 0; error: -; workDir: /mnt/sdd2/data/Utrecht/T1_vs_T2_orig/work/c7/5665be632bea12d019277fc3144b9a]
Oct-22 19:08:57.024 [Task submitter] DEBUG nextflow.executor.LocalTaskHandler - Launch cmd line: /bin/bash -ue .command.run
Oct-22 19:08:57.024 [Task submitter] INFO  nextflow.Session - [6c/5ec3b7] Submitted process > PLOT_TRNA_ALIGNMENT_LENGTH (RNAneuro223_trimmed_accepted_hits_tRNAs)
Oct-22 19:08:57.027 [Task submitter] DEBUG nextflow.executor.LocalTaskHandler - Launch cmd line: /bin/bash -ue .command.run
Oct-22 19:08:57.027 [Task submitter] INFO  nextflow.Session - [ef/5c4fa8] Submitted process > FEATURE_COUNT_TRNA (RNAneuro223_trimmed_accepted_hits_tRNAs)
Oct-22 19:08:57.031 [Task submitter] DEBUG nextflow.executor.LocalTaskHandler - Launch cmd line: /bin/bash -ue .command.run
Oct-22 19:08:57.031 [Task submitter] INFO  nextflow.Session - [f6/fe67c6] Submitted process > GENERATE_NCRNA_DEPTH_FILES (RNAneuro223_trimmed_accepted_hits_ncRNAs)
Oct-22 19:08:57.033 [Task submitter] DEBUG nextflow.executor.LocalTaskHandler - Launch cmd line: /bin/bash -ue .command.run
Oct-22 19:08:57.033 [Task submitter] INFO  nextflow.Session - [4c/d0153f] Submitted process > GENERATE_TRNA_DEPTH_FILES (RNAneuro223_trimmed_accepted_hits_tRNAs)
Oct-22 19:08:57.036 [Task submitter] DEBUG nextflow.executor.LocalTaskHandler - Launch cmd line: /bin/bash -ue .command.run
Oct-22 19:08:57.036 [Task submitter] INFO  nextflow.Session - [3a/e0ab0f] Submitted process > FEATURE_COUNT_NCRNA (RNAneuro223_trimmed_accepted_hits_ncRNAs)
Oct-22 19:08:57.749 [Task monitor] DEBUG n.processor.TaskPollingMonitor - Task completed > TaskHandler[id: 419; name: FEATURE_COUNT_TRNA (RNAneuro223_trimmed_accepted_hits_tRNAs); status: COMPLETED; exit: 0; error: -; workDir: /mnt/sdd2/data/Utrecht/T1_vs_T2_orig/work/ef/5c4fa8fe9c2cd0bfa0444f462d939f]
Oct-22 19:08:57.840 [Task monitor] DEBUG n.processor.TaskPollingMonitor - Task completed > TaskHandler[id: 422; name: FEATURE_COUNT_NCRNA (RNAneuro223_trimmed_accepted_hits_ncRNAs); status: COMPLETED; exit: 0; error: -; workDir: /mnt/sdd2/data/Utrecht/T1_vs_T2_orig/work/3a/e0ab0f4e39519be22b8ff428f7b507]
Oct-22 19:09:00.940 [Task monitor] DEBUG n.processor.TaskPollingMonitor - Task completed > TaskHandler[id: 421; name: PLOT_TRNA_ALIGNMENT_LENGTH (RNAneuro223_trimmed_accepted_hits_tRNAs); status: COMPLETED; exit: 0; error: -; workDir: /mnt/sdd2/data/Utrecht/T1_vs_T2_orig/work/6c/5ec3b7ee8c9056c9f1d0d85b11a40f]
Oct-22 19:09:01.267 [Task monitor] DEBUG n.processor.TaskPollingMonitor - Task completed > TaskHandler[id: 420; name: GENERATE_TRNA_DEPTH_FILES (RNAneuro223_trimmed_accepted_hits_tRNAs); status: COMPLETED; exit: 0; error: -; workDir: /mnt/sdd2/data/Utrecht/T1_vs_T2_orig/work/4c/d0153f001137f91913531aa112f69b]
Oct-22 19:09:02.271 [Task submitter] DEBUG nextflow.executor.LocalTaskHandler - Launch cmd line: /bin/bash -ue .command.run
Oct-22 19:09:02.272 [Task submitter] INFO  nextflow.Session - [ce/cec8d2] Submitted process > GENERATE_DEPTHFILE_STATS (RNAneuro223_trimmed_accepted_hits_tRNAs_sorted)
Oct-22 19:09:02.275 [Task submitter] DEBUG nextflow.executor.LocalTaskHandler - Launch cmd line: /bin/bash -ue .command.run
Oct-22 19:09:02.276 [Task submitter] INFO  nextflow.Session - [65/eb8456] Submitted process > PLOT_TRNA_ALL_PLOTS (RNAneuro223_trimmed_accepted_hits_tRNAs_sorted)
Oct-22 19:09:02.598 [Task monitor] DEBUG n.processor.TaskPollingMonitor - Task completed > TaskHandler[id: 425; name: GENERATE_DEPTHFILE_STATS (RNAneuro223_trimmed_accepted_hits_tRNAs_sorted); status: COMPLETED; exit: 0; error: -; workDir: /mnt/sdd2/data/Utrecht/T1_vs_T2_orig/work/ce/cec8d29f816b807da05e87032d5997]
Oct-22 19:09:03.456 [Task monitor] DEBUG n.processor.TaskPollingMonitor - Task completed > TaskHandler[id: 388; name: GENERATE_NCRNA_DEPTH_FILES (RNAneuro238_trimmed_accepted_hits_ncRNAs); status: COMPLETED; exit: 0; error: -; workDir: /mnt/sdd2/data/Utrecht/T1_vs_T2_orig/work/86/c5752d731e6fac751072b73f1c8858]
Oct-22 19:09:04.460 [Task submitter] DEBUG nextflow.executor.LocalTaskHandler - Launch cmd line: /bin/bash -ue .command.run
Oct-22 19:09:04.460 [Task submitter] INFO  nextflow.Session - [f3/ad6eea] Submitted process > GENERATE_DEPTHFILE_STATS (RNAneuro238_trimmed_accepted_hits_ncRNAs_sorted)
Oct-22 19:09:05.900 [Task monitor] DEBUG n.processor.TaskPollingMonitor - Task completed > TaskHandler[id: 426; name: GENERATE_DEPTHFILE_STATS (RNAneuro238_trimmed_accepted_hits_ncRNAs_sorted); status: COMPLETED; exit: 0; error: -; workDir: /mnt/sdd2/data/Utrecht/T1_vs_T2_orig/work/f3/ad6eeafdc42ea92a64bef2866782e5]
Oct-22 19:09:06.273 [Task monitor] DEBUG n.processor.TaskPollingMonitor - Task completed > TaskHandler[id: 424; name: PLOT_TRNA_ALL_PLOTS (RNAneuro223_trimmed_accepted_hits_tRNAs_sorted); status: COMPLETED; exit: 0; error: -; workDir: /mnt/sdd2/data/Utrecht/T1_vs_T2_orig/work/65/eb84564f65784936e13ba229f0e1f9]
Oct-22 19:09:15.921 [Task monitor] DEBUG n.processor.TaskPollingMonitor - Task completed > TaskHandler[id: 401; name: GENERATE_NCRNA_DEPTH_FILES (RNAneuro237_trimmed_accepted_hits_ncRNAs); status: COMPLETED; exit: 0; error: -; workDir: /mnt/sdd2/data/Utrecht/T1_vs_T2_orig/work/ea/7c49ea864e06e9ed150d756fc00c7a]
Oct-22 19:09:16.925 [Task submitter] DEBUG nextflow.executor.LocalTaskHandler - Launch cmd line: /bin/bash -ue .command.run
Oct-22 19:09:16.925 [Task submitter] INFO  nextflow.Session - [e4/aa238f] Submitted process > GENERATE_DEPTHFILE_STATS (RNAneuro237_trimmed_accepted_hits_ncRNAs_sorted)
Oct-22 19:09:18.315 [Task monitor] DEBUG n.processor.TaskPollingMonitor - Task completed > TaskHandler[id: 427; name: GENERATE_DEPTHFILE_STATS (RNAneuro237_trimmed_accepted_hits_ncRNAs_sorted); status: COMPLETED; exit: 0; error: -; workDir: /mnt/sdd2/data/Utrecht/T1_vs_T2_orig/work/e4/aa238fdc33a2db70d414340ba0df2d]
Oct-22 19:09:24.469 [Task monitor] DEBUG n.processor.TaskPollingMonitor - Task completed > TaskHandler[id: 413; name: GENERATE_NCRNA_DEPTH_FILES (RNAneuro228_trimmed_accepted_hits_ncRNAs); status: COMPLETED; exit: 0; error: -; workDir: /mnt/sdd2/data/Utrecht/T1_vs_T2_orig/work/af/f83ac526a03c1506ad61def7bb6c2c]
Oct-22 19:09:25.474 [Task submitter] DEBUG nextflow.executor.LocalTaskHandler - Launch cmd line: /bin/bash -ue .command.run
Oct-22 19:09:25.474 [Task submitter] INFO  nextflow.Session - [7f/8347d6] Submitted process > GENERATE_DEPTHFILE_STATS (RNAneuro228_trimmed_accepted_hits_ncRNAs_sorted)
Oct-22 19:09:26.803 [Task monitor] DEBUG n.processor.TaskPollingMonitor - Task completed > TaskHandler[id: 174; name: BAM_COLLAPSE (19); status: COMPLETED; exit: 0; error: -; workDir: /mnt/sdd2/data/Utrecht/T1_vs_T2_orig/work/1a/7324ef82c52ca7d28ffaef1e6e4c53]
Oct-22 19:09:26.806 [Task submitter] DEBUG nextflow.executor.LocalTaskHandler - Launch cmd line: /bin/bash -ue .command.run
Oct-22 19:09:26.806 [Task submitter] INFO  nextflow.Session - [96/11a70c] Submitted process > BAM_COLLAPSE (20)
Oct-22 19:09:27.516 [Task monitor] DEBUG n.processor.TaskPollingMonitor - Task completed > TaskHandler[id: 428; name: GENERATE_DEPTHFILE_STATS (RNAneuro228_trimmed_accepted_hits_ncRNAs_sorted); status: COMPLETED; exit: 0; error: -; workDir: /mnt/sdd2/data/Utrecht/T1_vs_T2_orig/work/7f/8347d67df81f456644f8dd1bfe37ad]
Oct-22 19:09:27.519 [Task submitter] DEBUG nextflow.executor.LocalTaskHandler - Launch cmd line: /bin/bash -ue .command.run
Oct-22 19:09:27.519 [Task submitter] INFO  nextflow.Session - [8d/82060b] Submitted process > BAM_SPLIT (19)
Oct-22 19:09:27.524 [Task submitter] DEBUG nextflow.executor.LocalTaskHandler - Launch cmd line: /bin/bash -ue .command.run
Oct-22 19:09:27.524 [Task submitter] INFO  nextflow.Session - [b6/7fecd1] Submitted process > ADD_EMPTY_COUNTS (RNAneuro222_trimmed_tRNAs-almost-mapped)
Oct-22 19:09:27.527 [Task submitter] DEBUG nextflow.executor.LocalTaskHandler - Launch cmd line: /bin/bash -ue .command.run
Oct-22 19:09:27.527 [Task submitter] INFO  nextflow.Session - [14/e3653a] Submitted process > GENERATE_MULTIMAPPER_TRNA_DEPTH_FILES (RNAneuro222_trimmed_tRNAs-almost-mapped)
Oct-22 19:09:27.613 [Task monitor] DEBUG n.processor.TaskPollingMonitor - Task completed > TaskHandler[id: 431; name: ADD_EMPTY_COUNTS (RNAneuro222_trimmed_tRNAs-almost-mapped); status: COMPLETED; exit: 0; error: -; workDir: /mnt/sdd2/data/Utrecht/T1_vs_T2_orig/work/b6/7fecd1f377d214a2a49513d631e7f0]
Oct-22 19:09:29.460 [Task monitor] DEBUG n.processor.TaskPollingMonitor - Task completed > TaskHandler[id: 429; name: BAM_SPLIT (19); status: COMPLETED; exit: 0; error: -; workDir: /mnt/sdd2/data/Utrecht/T1_vs_T2_orig/work/8d/82060bfe8d5b02db9d03203c8c0c4f]
Oct-22 19:09:29.565 [Task monitor] DEBUG n.processor.TaskPollingMonitor - Task completed > TaskHandler[id: 430; name: GENERATE_MULTIMAPPER_TRNA_DEPTH_FILES (RNAneuro222_trimmed_tRNAs-almost-mapped); status: COMPLETED; exit: 0; error: -; workDir: /mnt/sdd2/data/Utrecht/T1_vs_T2_orig/work/14/e3653a9d7d4eb61baa40ee780d5142]
Oct-22 19:09:29.568 [Task submitter] DEBUG nextflow.executor.LocalTaskHandler - Launch cmd line: /bin/bash -ue .command.run
Oct-22 19:09:29.568 [Task submitter] INFO  nextflow.Session - [5a/ae89da] Submitted process > PLOT_TRNA_ALIGNMENT_LENGTH (RNAneuro222_trimmed_accepted_hits_tRNAs)
Oct-22 19:09:29.571 [Task submitter] DEBUG nextflow.executor.LocalTaskHandler - Launch cmd line: /bin/bash -ue .command.run
Oct-22 19:09:29.571 [Task submitter] INFO  nextflow.Session - [fe/07e161] Submitted process > FEATURE_COUNT_TRNA (RNAneuro222_trimmed_accepted_hits_tRNAs)
Oct-22 19:09:29.574 [Task submitter] DEBUG nextflow.executor.LocalTaskHandler - Launch cmd line: /bin/bash -ue .command.run
Oct-22 19:09:29.574 [Task submitter] INFO  nextflow.Session - [dc/ea4e6f] Submitted process > FEATURE_COUNT_NCRNA (RNAneuro222_trimmed_accepted_hits_ncRNAs)
Oct-22 19:09:29.577 [Task submitter] DEBUG nextflow.executor.LocalTaskHandler - Launch cmd line: /bin/bash -ue .command.run
Oct-22 19:09:29.577 [Task submitter] INFO  nextflow.Session - [28/6c3f67] Submitted process > GENERATE_NCRNA_DEPTH_FILES (RNAneuro222_trimmed_accepted_hits_ncRNAs)
Oct-22 19:09:29.580 [Task submitter] DEBUG nextflow.executor.LocalTaskHandler - Launch cmd line: /bin/bash -ue .command.run
Oct-22 19:09:29.580 [Task submitter] INFO  nextflow.Session - [e9/f6ef29] Submitted process > GENERATE_TRNA_DEPTH_FILES (RNAneuro222_trimmed_accepted_hits_tRNAs)
Oct-22 19:09:29.890 [Task monitor] DEBUG n.processor.TaskPollingMonitor - Task completed > TaskHandler[id: 433; name: FEATURE_COUNT_TRNA (RNAneuro222_trimmed_accepted_hits_tRNAs); status: COMPLETED; exit: 0; error: -; workDir: /mnt/sdd2/data/Utrecht/T1_vs_T2_orig/work/fe/07e161ede73604c38d28839048675d]
Oct-22 19:09:29.986 [Task monitor] DEBUG n.processor.TaskPollingMonitor - Task completed > TaskHandler[id: 435; name: FEATURE_COUNT_NCRNA (RNAneuro222_trimmed_accepted_hits_ncRNAs); status: COMPLETED; exit: 0; error: -; workDir: /mnt/sdd2/data/Utrecht/T1_vs_T2_orig/work/dc/ea4e6f752267eb806059e6d2c7519f]
Oct-22 19:09:33.123 [Task monitor] DEBUG n.processor.TaskPollingMonitor - Task completed > TaskHandler[id: 434; name: PLOT_TRNA_ALIGNMENT_LENGTH (RNAneuro222_trimmed_accepted_hits_tRNAs); status: COMPLETED; exit: 0; error: -; workDir: /mnt/sdd2/data/Utrecht/T1_vs_T2_orig/work/5a/ae89da408cadcea2aeed8c00107b30]
Oct-22 19:09:33.345 [Task monitor] DEBUG n.processor.TaskPollingMonitor - Task completed > TaskHandler[id: 436; name: GENERATE_TRNA_DEPTH_FILES (RNAneuro222_trimmed_accepted_hits_tRNAs); status: COMPLETED; exit: 0; error: -; workDir: /mnt/sdd2/data/Utrecht/T1_vs_T2_orig/work/e9/f6ef29277a02cb36553181f4356e4a]
Oct-22 19:09:34.349 [Task submitter] DEBUG nextflow.executor.LocalTaskHandler - Launch cmd line: /bin/bash -ue .command.run
Oct-22 19:09:34.349 [Task submitter] INFO  nextflow.Session - [a0/d4151f] Submitted process > GENERATE_DEPTHFILE_STATS (RNAneuro222_trimmed_accepted_hits_tRNAs_sorted)
Oct-22 19:09:34.353 [Task submitter] DEBUG nextflow.executor.LocalTaskHandler - Launch cmd line: /bin/bash -ue .command.run
Oct-22 19:09:34.353 [Task submitter] INFO  nextflow.Session - [bc/7fe562] Submitted process > PLOT_TRNA_ALL_PLOTS (RNAneuro222_trimmed_accepted_hits_tRNAs_sorted)
Oct-22 19:09:34.650 [Task monitor] DEBUG n.processor.TaskPollingMonitor - Task completed > TaskHandler[id: 438; name: GENERATE_DEPTHFILE_STATS (RNAneuro222_trimmed_accepted_hits_tRNAs_sorted); status: COMPLETED; exit: 0; error: -; workDir: /mnt/sdd2/data/Utrecht/T1_vs_T2_orig/work/a0/d4151f44b132ec154c5ea7f081ebc5]
Oct-22 19:09:38.206 [Task monitor] DEBUG n.processor.TaskPollingMonitor - Task completed > TaskHandler[id: 437; name: PLOT_TRNA_ALL_PLOTS (RNAneuro222_trimmed_accepted_hits_tRNAs_sorted); status: COMPLETED; exit: 0; error: -; workDir: /mnt/sdd2/data/Utrecht/T1_vs_T2_orig/work/bc/7fe56248c9b76dee7d7dfa87560f5d]
Oct-22 19:09:43.281 [Task monitor] DEBUG n.processor.TaskPollingMonitor - Task completed > TaskHandler[id: 423; name: GENERATE_NCRNA_DEPTH_FILES (RNAneuro223_trimmed_accepted_hits_ncRNAs); status: COMPLETED; exit: 0; error: -; workDir: /mnt/sdd2/data/Utrecht/T1_vs_T2_orig/work/f6/fe67c65e0a1463574aac95c19fcd1e]
Oct-22 19:09:44.285 [Task submitter] DEBUG nextflow.executor.LocalTaskHandler - Launch cmd line: /bin/bash -ue .command.run
Oct-22 19:09:44.286 [Task submitter] INFO  nextflow.Session - [8b/7a441e] Submitted process > GENERATE_DEPTHFILE_STATS (RNAneuro223_trimmed_accepted_hits_ncRNAs_sorted)
Oct-22 19:09:45.670 [Task monitor] DEBUG n.processor.TaskPollingMonitor - Task completed > TaskHandler[id: 439; name: GENERATE_DEPTHFILE_STATS (RNAneuro223_trimmed_accepted_hits_ncRNAs_sorted); status: COMPLETED; exit: 0; error: -; workDir: /mnt/sdd2/data/Utrecht/T1_vs_T2_orig/work/8b/7a441e03fb73c0c2a850911fc25935]
Oct-22 19:10:03.023 [Task monitor] DEBUG n.processor.TaskPollingMonitor - Task completed > TaskHandler[id: 175; name: BAM_COLLAPSE (20); status: COMPLETED; exit: 0; error: -; workDir: /mnt/sdd2/data/Utrecht/T1_vs_T2_orig/work/96/11a70c49609cacae1e4da05a1f001d]
Oct-22 19:10:03.027 [Task submitter] DEBUG nextflow.executor.LocalTaskHandler - Launch cmd line: /bin/bash -ue .command.run
Oct-22 19:10:03.027 [Task submitter] INFO  nextflow.Session - [b1/6f9db7] Submitted process > BAM_COLLAPSE (21)
Oct-22 19:10:04.033 [Task submitter] DEBUG nextflow.executor.LocalTaskHandler - Launch cmd line: /bin/bash -ue .command.run
Oct-22 19:10:04.033 [Task submitter] INFO  nextflow.Session - [be/e771f1] Submitted process > BAM_SPLIT (20)
Oct-22 19:10:04.036 [Task submitter] DEBUG nextflow.executor.LocalTaskHandler - Launch cmd line: /bin/bash -ue .command.run
Oct-22 19:10:04.036 [Task submitter] INFO  nextflow.Session - [6d/c602b3] Submitted process > ADD_EMPTY_COUNTS (RNAneuro235_trimmed_tRNAs-almost-mapped)
Oct-22 19:10:04.040 [Task submitter] DEBUG nextflow.executor.LocalTaskHandler - Launch cmd line: /bin/bash -ue .command.run
Oct-22 19:10:04.040 [Task submitter] INFO  nextflow.Session - [0a/cd5b16] Submitted process > GENERATE_MULTIMAPPER_TRNA_DEPTH_FILES (RNAneuro235_trimmed_tRNAs-almost-mapped)
Oct-22 19:10:04.135 [Task monitor] DEBUG n.processor.TaskPollingMonitor - Task completed > TaskHandler[id: 441; name: ADD_EMPTY_COUNTS (RNAneuro235_trimmed_tRNAs-almost-mapped); status: COMPLETED; exit: 0; error: -; workDir: /mnt/sdd2/data/Utrecht/T1_vs_T2_orig/work/6d/c602b3360bcb05f8a267361c2f22e5]
Oct-22 19:10:06.150 [Task monitor] DEBUG n.processor.TaskPollingMonitor - Task completed > TaskHandler[id: 440; name: BAM_SPLIT (20); status: COMPLETED; exit: 0; error: -; workDir: /mnt/sdd2/data/Utrecht/T1_vs_T2_orig/work/be/e771f13ab74b323bf6448ddcc7b1fb]
Oct-22 19:10:06.265 [Task monitor] DEBUG n.processor.TaskPollingMonitor - Task completed > TaskHandler[id: 442; name: GENERATE_MULTIMAPPER_TRNA_DEPTH_FILES (RNAneuro235_trimmed_tRNAs-almost-mapped); status: COMPLETED; exit: 0; error: -; workDir: /mnt/sdd2/data/Utrecht/T1_vs_T2_orig/work/0a/cd5b16cc7c2d86d62358be6633c76e]
Oct-22 19:10:06.270 [Task submitter] DEBUG nextflow.executor.LocalTaskHandler - Launch cmd line: /bin/bash -ue .command.run
Oct-22 19:10:06.270 [Task submitter] INFO  nextflow.Session - [92/7dd4f5] Submitted process > PLOT_TRNA_ALIGNMENT_LENGTH (RNAneuro235_trimmed_accepted_hits_tRNAs)
Oct-22 19:10:06.275 [Task submitter] DEBUG nextflow.executor.LocalTaskHandler - Launch cmd line: /bin/bash -ue .command.run
Oct-22 19:10:06.275 [Task submitter] INFO  nextflow.Session - [f3/e51502] Submitted process > GENERATE_TRNA_DEPTH_FILES (RNAneuro235_trimmed_accepted_hits_tRNAs)
Oct-22 19:10:06.279 [Task submitter] DEBUG nextflow.executor.LocalTaskHandler - Launch cmd line: /bin/bash -ue .command.run
Oct-22 19:10:06.279 [Task submitter] INFO  nextflow.Session - [1a/6ebb57] Submitted process > FEATURE_COUNT_TRNA (RNAneuro235_trimmed_accepted_hits_tRNAs)
Oct-22 19:10:06.282 [Task submitter] DEBUG nextflow.executor.LocalTaskHandler - Launch cmd line: /bin/bash -ue .command.run
Oct-22 19:10:06.282 [Task submitter] INFO  nextflow.Session - [80/f0b4c8] Submitted process > GENERATE_NCRNA_DEPTH_FILES (RNAneuro235_trimmed_accepted_hits_ncRNAs)
Oct-22 19:10:06.285 [Task submitter] DEBUG nextflow.executor.LocalTaskHandler - Launch cmd line: /bin/bash -ue .command.run
Oct-22 19:10:06.285 [Task submitter] INFO  nextflow.Session - [8d/60eb55] Submitted process > FEATURE_COUNT_NCRNA (RNAneuro235_trimmed_accepted_hits_ncRNAs)
Oct-22 19:10:07.105 [Task monitor] DEBUG n.processor.TaskPollingMonitor - Task completed > TaskHandler[id: 447; name: FEATURE_COUNT_TRNA (RNAneuro235_trimmed_accepted_hits_tRNAs); status: COMPLETED; exit: 0; error: -; workDir: /mnt/sdd2/data/Utrecht/T1_vs_T2_orig/work/1a/6ebb57ee3b97bec356c235794d7c92]
Oct-22 19:10:07.189 [Task monitor] DEBUG n.processor.TaskPollingMonitor - Task completed > TaskHandler[id: 443; name: FEATURE_COUNT_NCRNA (RNAneuro235_trimmed_accepted_hits_ncRNAs); status: COMPLETED; exit: 0; error: -; workDir: /mnt/sdd2/data/Utrecht/T1_vs_T2_orig/work/8d/60eb55b58624fc3335f4803c3de6f2]
Oct-22 19:10:10.406 [Task monitor] DEBUG n.processor.TaskPollingMonitor - Task completed > TaskHandler[id: 444; name: PLOT_TRNA_ALIGNMENT_LENGTH (RNAneuro235_trimmed_accepted_hits_tRNAs); status: COMPLETED; exit: 0; error: -; workDir: /mnt/sdd2/data/Utrecht/T1_vs_T2_orig/work/92/7dd4f56bd357f0a33612a8d008e1c4]
Oct-22 19:10:10.551 [Task monitor] DEBUG n.processor.TaskPollingMonitor - Task completed > TaskHandler[id: 446; name: GENERATE_TRNA_DEPTH_FILES (RNAneuro235_trimmed_accepted_hits_tRNAs); status: COMPLETED; exit: 0; error: -; workDir: /mnt/sdd2/data/Utrecht/T1_vs_T2_orig/work/f3/e5150269744bb575d06fd1d01ddca3]
Oct-22 19:10:11.556 [Task submitter] DEBUG nextflow.executor.LocalTaskHandler - Launch cmd line: /bin/bash -ue .command.run
Oct-22 19:10:11.556 [Task submitter] INFO  nextflow.Session - [ab/426e28] Submitted process > GENERATE_DEPTHFILE_STATS (RNAneuro235_trimmed_accepted_hits_tRNAs_sorted)
Oct-22 19:10:11.560 [Task submitter] DEBUG nextflow.executor.LocalTaskHandler - Launch cmd line: /bin/bash -ue .command.run
Oct-22 19:10:11.561 [Task submitter] INFO  nextflow.Session - [b6/2b0660] Submitted process > PLOT_TRNA_ALL_PLOTS (RNAneuro235_trimmed_accepted_hits_tRNAs_sorted)
Oct-22 19:10:11.858 [Task monitor] DEBUG n.processor.TaskPollingMonitor - Task completed > TaskHandler[id: 449; name: GENERATE_DEPTHFILE_STATS (RNAneuro235_trimmed_accepted_hits_tRNAs_sorted); status: COMPLETED; exit: 0; error: -; workDir: /mnt/sdd2/data/Utrecht/T1_vs_T2_orig/work/ab/426e28d8db08f86df8346a3b055cac]
Oct-22 19:10:14.050 [Task monitor] DEBUG n.processor.TaskPollingMonitor - Task completed > TaskHandler[id: 432; name: GENERATE_NCRNA_DEPTH_FILES (RNAneuro222_trimmed_accepted_hits_ncRNAs); status: COMPLETED; exit: 0; error: -; workDir: /mnt/sdd2/data/Utrecht/T1_vs_T2_orig/work/28/6c3f67ffac239055997117a7bdd888]
Oct-22 19:10:15.053 [Task submitter] DEBUG nextflow.executor.LocalTaskHandler - Launch cmd line: /bin/bash -ue .command.run
Oct-22 19:10:15.054 [Task submitter] INFO  nextflow.Session - [d8/f095e1] Submitted process > GENERATE_DEPTHFILE_STATS (RNAneuro222_trimmed_accepted_hits_ncRNAs_sorted)
Oct-22 19:10:15.820 [Task monitor] DEBUG n.processor.TaskPollingMonitor - Task completed > TaskHandler[id: 448; name: PLOT_TRNA_ALL_PLOTS (RNAneuro235_trimmed_accepted_hits_tRNAs_sorted); status: COMPLETED; exit: 0; error: -; workDir: /mnt/sdd2/data/Utrecht/T1_vs_T2_orig/work/b6/2b0660be2989e1c8161b6f0f0e43f2]
Oct-22 19:10:16.476 [Task monitor] DEBUG n.processor.TaskPollingMonitor - Task completed > TaskHandler[id: 450; name: GENERATE_DEPTHFILE_STATS (RNAneuro222_trimmed_accepted_hits_ncRNAs_sorted); status: COMPLETED; exit: 0; error: -; workDir: /mnt/sdd2/data/Utrecht/T1_vs_T2_orig/work/d8/f095e192ffe81a9f2f862dee630a32]
Oct-22 19:10:23.787 [Task monitor] DEBUG n.processor.TaskPollingMonitor - !! executor local > tasks to be completed: 2 -- submitted tasks are shown below
~> TaskHandler[id: 176; name: BAM_COLLAPSE (21); status: RUNNING; exit: -; error: -; workDir: /mnt/sdd2/data/Utrecht/T1_vs_T2_orig/work/b1/6f9db7915e84419760dc79d42c3a72]
~> TaskHandler[id: 445; name: GENERATE_NCRNA_DEPTH_FILES (RNAneuro235_trimmed_accepted_hits_ncRNAs); status: RUNNING; exit: -; error: -; workDir: /mnt/sdd2/data/Utrecht/T1_vs_T2_orig/work/80/f0b4c82766250f07b69dcc2d517c5c]
Oct-22 19:10:25.627 [Task monitor] DEBUG n.processor.TaskPollingMonitor - Task completed > TaskHandler[id: 176; name: BAM_COLLAPSE (21); status: COMPLETED; exit: 0; error: -; workDir: /mnt/sdd2/data/Utrecht/T1_vs_T2_orig/work/b1/6f9db7915e84419760dc79d42c3a72]
Oct-22 19:10:25.630 [Task submitter] DEBUG nextflow.executor.LocalTaskHandler - Launch cmd line: /bin/bash -ue .command.run
Oct-22 19:10:25.631 [Task submitter] INFO  nextflow.Session - [6e/d3a8c1] Submitted process > BAM_COLLAPSE (22)
Oct-22 19:10:26.665 [Task submitter] DEBUG nextflow.executor.LocalTaskHandler - Launch cmd line: /bin/bash -ue .command.run
Oct-22 19:10:26.665 [Task submitter] INFO  nextflow.Session - [ee/d8797c] Submitted process > BAM_SPLIT (21)
Oct-22 19:10:26.668 [Task submitter] DEBUG nextflow.executor.LocalTaskHandler - Launch cmd line: /bin/bash -ue .command.run
Oct-22 19:10:26.668 [Task submitter] INFO  nextflow.Session - [c3/902548] Submitted process > ADD_EMPTY_COUNTS (RNAneuro255_trimmed_tRNAs-almost-mapped)
Oct-22 19:10:26.671 [Task submitter] DEBUG nextflow.executor.LocalTaskHandler - Launch cmd line: /bin/bash -ue .command.run
Oct-22 19:10:26.671 [Task submitter] INFO  nextflow.Session - [b6/e7ea48] Submitted process > GENERATE_MULTIMAPPER_TRNA_DEPTH_FILES (RNAneuro255_trimmed_tRNAs-almost-mapped)
Oct-22 19:10:26.760 [Task monitor] DEBUG n.processor.TaskPollingMonitor - Task completed > TaskHandler[id: 451; name: ADD_EMPTY_COUNTS (RNAneuro255_trimmed_tRNAs-almost-mapped); status: COMPLETED; exit: 0; error: -; workDir: /mnt/sdd2/data/Utrecht/T1_vs_T2_orig/work/c3/90254810a0ecab3ea96e0c9495022c]
Oct-22 19:10:28.584 [Task monitor] DEBUG n.processor.TaskPollingMonitor - Task completed > TaskHandler[id: 453; name: BAM_SPLIT (21); status: COMPLETED; exit: 0; error: -; workDir: /mnt/sdd2/data/Utrecht/T1_vs_T2_orig/work/ee/d8797ca04b76031e9b3fe3119782db]
Oct-22 19:10:28.705 [Task monitor] DEBUG n.processor.TaskPollingMonitor - Task completed > TaskHandler[id: 452; name: GENERATE_MULTIMAPPER_TRNA_DEPTH_FILES (RNAneuro255_trimmed_tRNAs-almost-mapped); status: COMPLETED; exit: 0; error: -; workDir: /mnt/sdd2/data/Utrecht/T1_vs_T2_orig/work/b6/e7ea48723cce1666ac00527be2ea20]
Oct-22 19:10:28.708 [Task submitter] DEBUG nextflow.executor.LocalTaskHandler - Launch cmd line: /bin/bash -ue .command.run
Oct-22 19:10:28.708 [Task submitter] INFO  nextflow.Session - [d3/e88356] Submitted process > FEATURE_COUNT_TRNA (RNAneuro255_trimmed_accepted_hits_tRNAs)
Oct-22 19:10:28.712 [Task submitter] DEBUG nextflow.executor.LocalTaskHandler - Launch cmd line: /bin/bash -ue .command.run
Oct-22 19:10:28.712 [Task submitter] INFO  nextflow.Session - [48/99e3ac] Submitted process > GENERATE_NCRNA_DEPTH_FILES (RNAneuro255_trimmed_accepted_hits_ncRNAs)
Oct-22 19:10:28.715 [Task submitter] DEBUG nextflow.executor.LocalTaskHandler - Launch cmd line: /bin/bash -ue .command.run
Oct-22 19:10:28.715 [Task submitter] INFO  nextflow.Session - [76/a1aa80] Submitted process > PLOT_TRNA_ALIGNMENT_LENGTH (RNAneuro255_trimmed_accepted_hits_tRNAs)
Oct-22 19:10:28.718 [Task submitter] DEBUG nextflow.executor.LocalTaskHandler - Launch cmd line: /bin/bash -ue .command.run
Oct-22 19:10:28.718 [Task submitter] INFO  nextflow.Session - [0b/3b0e1f] Submitted process > FEATURE_COUNT_NCRNA (RNAneuro255_trimmed_accepted_hits_ncRNAs)
Oct-22 19:10:28.727 [Task submitter] DEBUG nextflow.executor.LocalTaskHandler - Launch cmd line: /bin/bash -ue .command.run
Oct-22 19:10:28.727 [Task submitter] INFO  nextflow.Session - [43/3b7dbc] Submitted process > GENERATE_TRNA_DEPTH_FILES (RNAneuro255_trimmed_accepted_hits_tRNAs)
Oct-22 19:10:29.037 [Task monitor] DEBUG n.processor.TaskPollingMonitor - Task completed > TaskHandler[id: 454; name: FEATURE_COUNT_TRNA (RNAneuro255_trimmed_accepted_hits_tRNAs); status: COMPLETED; exit: 0; error: -; workDir: /mnt/sdd2/data/Utrecht/T1_vs_T2_orig/work/d3/e88356a6d923f67a33fe2f72a09a55]
Oct-22 19:10:29.137 [Task monitor] DEBUG n.processor.TaskPollingMonitor - Task completed > TaskHandler[id: 456; name: FEATURE_COUNT_NCRNA (RNAneuro255_trimmed_accepted_hits_ncRNAs); status: COMPLETED; exit: 0; error: -; workDir: /mnt/sdd2/data/Utrecht/T1_vs_T2_orig/work/0b/3b0e1f892859e7322bd955d18f9499]
Oct-22 19:10:32.333 [Task monitor] DEBUG n.processor.TaskPollingMonitor - Task completed > TaskHandler[id: 177; name: BAM_COLLAPSE (22); status: COMPLETED; exit: 0; error: -; workDir: /mnt/sdd2/data/Utrecht/T1_vs_T2_orig/work/6e/d3a8c1b45f38c1a250270bf7aca4e0]
Oct-22 19:10:32.336 [Task submitter] DEBUG nextflow.executor.LocalTaskHandler - Launch cmd line: /bin/bash -ue .command.run
Oct-22 19:10:32.337 [Task submitter] INFO  nextflow.Session - [f6/fb9d78] Submitted process > BAM_COLLAPSE (23)
Oct-22 19:10:32.368 [Task monitor] DEBUG n.processor.TaskPollingMonitor - Task completed > TaskHandler[id: 457; name: PLOT_TRNA_ALIGNMENT_LENGTH (RNAneuro255_trimmed_accepted_hits_tRNAs); status: COMPLETED; exit: 0; error: -; workDir: /mnt/sdd2/data/Utrecht/T1_vs_T2_orig/work/76/a1aa80e951630efbc9ae8bab35bba9]
Oct-22 19:10:32.370 [Task submitter] DEBUG nextflow.executor.LocalTaskHandler - Launch cmd line: /bin/bash -ue .command.run
Oct-22 19:10:32.370 [Task submitter] INFO  nextflow.Session - [73/f5e945] Submitted process > BAM_SPLIT (22)
Oct-22 19:10:32.372 [Task submitter] DEBUG nextflow.executor.LocalTaskHandler - Launch cmd line: /bin/bash -ue .command.run
Oct-22 19:10:32.372 [Task submitter] INFO  nextflow.Session - [3d/27c497] Submitted process > ADD_EMPTY_COUNTS (RNAneuro265_trimmed_tRNAs-almost-mapped)
Oct-22 19:10:32.375 [Task submitter] DEBUG nextflow.executor.LocalTaskHandler - Launch cmd line: /bin/bash -ue .command.run
Oct-22 19:10:32.375 [Task submitter] INFO  nextflow.Session - [32/ca5f3d] Submitted process > GENERATE_MULTIMAPPER_TRNA_DEPTH_FILES (RNAneuro265_trimmed_tRNAs-almost-mapped)
Oct-22 19:10:32.465 [Task monitor] DEBUG n.processor.TaskPollingMonitor - Task completed > TaskHandler[id: 460; name: ADD_EMPTY_COUNTS (RNAneuro265_trimmed_tRNAs-almost-mapped); status: COMPLETED; exit: 0; error: -; workDir: /mnt/sdd2/data/Utrecht/T1_vs_T2_orig/work/3d/27c4970f0a21a8fc8449422b67b87a]
Oct-22 19:10:33.518 [Task monitor] DEBUG n.processor.TaskPollingMonitor - Task completed > TaskHandler[id: 458; name: GENERATE_TRNA_DEPTH_FILES (RNAneuro255_trimmed_accepted_hits_tRNAs); status: COMPLETED; exit: 0; error: -; workDir: /mnt/sdd2/data/Utrecht/T1_vs_T2_orig/work/43/3b7dbc67194a49e184764e50fa9b1a]
Oct-22 19:10:34.177 [Task monitor] DEBUG n.processor.TaskPollingMonitor - Task completed > TaskHandler[id: 459; name: BAM_SPLIT (22); status: COMPLETED; exit: 0; error: -; workDir: /mnt/sdd2/data/Utrecht/T1_vs_T2_orig/work/73/f5e945b0c1afab50d13e69c88ac928]
Oct-22 19:10:34.180 [Task submitter] DEBUG nextflow.executor.LocalTaskHandler - Launch cmd line: /bin/bash -ue .command.run
Oct-22 19:10:34.180 [Task submitter] INFO  nextflow.Session - [00/713381] Submitted process > GENERATE_DEPTHFILE_STATS (RNAneuro255_trimmed_accepted_hits_tRNAs_sorted)
Oct-22 19:10:34.183 [Task submitter] DEBUG nextflow.executor.LocalTaskHandler - Launch cmd line: /bin/bash -ue .command.run
Oct-22 19:10:34.183 [Task submitter] INFO  nextflow.Session - [bf/203abf] Submitted process > PLOT_TRNA_ALL_PLOTS (RNAneuro255_trimmed_accepted_hits_tRNAs_sorted)
Oct-22 19:10:34.629 [Task monitor] DEBUG n.processor.TaskPollingMonitor - Task completed > TaskHandler[id: 463; name: GENERATE_DEPTHFILE_STATS (RNAneuro255_trimmed_accepted_hits_tRNAs_sorted); status: COMPLETED; exit: 0; error: -; workDir: /mnt/sdd2/data/Utrecht/T1_vs_T2_orig/work/00/7133812b2581e9dd70ef6afd5100c9]
Oct-22 19:10:34.632 [Task submitter] DEBUG nextflow.executor.LocalTaskHandler - Launch cmd line: /bin/bash -ue .command.run
Oct-22 19:10:34.632 [Task submitter] INFO  nextflow.Session - [a0/bb7343] Submitted process > PLOT_TRNA_ALIGNMENT_LENGTH (RNAneuro265_trimmed_accepted_hits_tRNAs)
Oct-22 19:10:34.635 [Task submitter] DEBUG nextflow.executor.LocalTaskHandler - Launch cmd line: /bin/bash -ue .command.run
Oct-22 19:10:34.635 [Task submitter] INFO  nextflow.Session - [9a/b5146e] Submitted process > FEATURE_COUNT_TRNA (RNAneuro265_trimmed_accepted_hits_tRNAs)
Oct-22 19:10:34.638 [Task submitter] DEBUG nextflow.executor.LocalTaskHandler - Launch cmd line: /bin/bash -ue .command.run
Oct-22 19:10:34.638 [Task submitter] INFO  nextflow.Session - [b1/eed5db] Submitted process > GENERATE_NCRNA_DEPTH_FILES (RNAneuro265_trimmed_accepted_hits_ncRNAs)
Oct-22 19:10:34.643 [Task submitter] DEBUG nextflow.executor.LocalTaskHandler - Launch cmd line: /bin/bash -ue .command.run
Oct-22 19:10:34.643 [Task submitter] INFO  nextflow.Session - [85/285bb4] Submitted process > GENERATE_TRNA_DEPTH_FILES (RNAneuro265_trimmed_accepted_hits_tRNAs)
Oct-22 19:10:35.052 [Task monitor] DEBUG n.processor.TaskPollingMonitor - Task completed > TaskHandler[id: 461; name: GENERATE_MULTIMAPPER_TRNA_DEPTH_FILES (RNAneuro265_trimmed_tRNAs-almost-mapped); status: COMPLETED; exit: 0; error: -; workDir: /mnt/sdd2/data/Utrecht/T1_vs_T2_orig/work/32/ca5f3d067eb57b5b7983667cc934da]
Oct-22 19:10:35.058 [Task submitter] DEBUG nextflow.executor.LocalTaskHandler - Launch cmd line: /bin/bash -ue .command.run
Oct-22 19:10:35.059 [Task submitter] INFO  nextflow.Session - [33/a05913] Submitted process > FEATURE_COUNT_NCRNA (RNAneuro265_trimmed_accepted_hits_ncRNAs)
Oct-22 19:10:35.105 [Task monitor] DEBUG n.processor.TaskPollingMonitor - Task completed > TaskHandler[id: 465; name: FEATURE_COUNT_TRNA (RNAneuro265_trimmed_accepted_hits_tRNAs); status: COMPLETED; exit: 0; error: -; workDir: /mnt/sdd2/data/Utrecht/T1_vs_T2_orig/work/9a/b5146e615760c103d9a97fd9afb7fc]
Oct-22 19:10:35.213 [Task monitor] DEBUG n.processor.TaskPollingMonitor - Task completed > TaskHandler[id: 467; name: FEATURE_COUNT_NCRNA (RNAneuro265_trimmed_accepted_hits_ncRNAs); status: COMPLETED; exit: 0; error: -; workDir: /mnt/sdd2/data/Utrecht/T1_vs_T2_orig/work/33/a059133edf02fa6ec4011f74d187c1]
Oct-22 19:10:38.140 [Task monitor] DEBUG n.processor.TaskPollingMonitor - Task completed > TaskHandler[id: 466; name: PLOT_TRNA_ALIGNMENT_LENGTH (RNAneuro265_trimmed_accepted_hits_tRNAs); status: COMPLETED; exit: 0; error: -; workDir: /mnt/sdd2/data/Utrecht/T1_vs_T2_orig/work/a0/bb734321edd75fd31862f43fe77258]
Oct-22 19:10:38.630 [Task monitor] DEBUG n.processor.TaskPollingMonitor - Task completed > TaskHandler[id: 462; name: PLOT_TRNA_ALL_PLOTS (RNAneuro255_trimmed_accepted_hits_tRNAs_sorted); status: COMPLETED; exit: 0; error: -; workDir: /mnt/sdd2/data/Utrecht/T1_vs_T2_orig/work/bf/203abf714923a5b1b9a041a5abb17c]
Oct-22 19:10:38.653 [Task monitor] DEBUG n.processor.TaskPollingMonitor - Task completed > TaskHandler[id: 468; name: GENERATE_TRNA_DEPTH_FILES (RNAneuro265_trimmed_accepted_hits_tRNAs); status: COMPLETED; exit: 0; error: -; workDir: /mnt/sdd2/data/Utrecht/T1_vs_T2_orig/work/85/285bb46e8d4f35e654c014d61a0ff8]
Oct-22 19:10:39.657 [Task submitter] DEBUG nextflow.executor.LocalTaskHandler - Launch cmd line: /bin/bash -ue .command.run
Oct-22 19:10:39.657 [Task submitter] INFO  nextflow.Session - [07/b634a6] Submitted process > GENERATE_DEPTHFILE_STATS (RNAneuro265_trimmed_accepted_hits_tRNAs_sorted)
Oct-22 19:10:39.661 [Task submitter] DEBUG nextflow.executor.LocalTaskHandler - Launch cmd line: /bin/bash -ue .command.run
Oct-22 19:10:39.661 [Task submitter] INFO  nextflow.Session - [ed/489420] Submitted process > PLOT_TRNA_ALL_PLOTS (RNAneuro265_trimmed_accepted_hits_tRNAs_sorted)
Oct-22 19:10:39.928 [Task monitor] DEBUG n.processor.TaskPollingMonitor - Task completed > TaskHandler[id: 470; name: GENERATE_DEPTHFILE_STATS (RNAneuro265_trimmed_accepted_hits_tRNAs_sorted); status: COMPLETED; exit: 0; error: -; workDir: /mnt/sdd2/data/Utrecht/T1_vs_T2_orig/work/07/b634a6ec40f27c5b2c4715cae2db37]
Oct-22 19:10:41.487 [Task monitor] DEBUG n.processor.TaskPollingMonitor - Task completed > TaskHandler[id: 178; name: BAM_COLLAPSE (23); status: COMPLETED; exit: 0; error: -; workDir: /mnt/sdd2/data/Utrecht/T1_vs_T2_orig/work/f6/fb9d784073acec339b7e3eb92e6a43]
Oct-22 19:10:41.490 [Task submitter] DEBUG nextflow.executor.LocalTaskHandler - Launch cmd line: /bin/bash -ue .command.run
Oct-22 19:10:41.490 [Task submitter] INFO  nextflow.Session - [bc/7b6967] Submitted process > BAM_COLLAPSE (24)
Oct-22 19:10:42.510 [Task submitter] DEBUG nextflow.executor.LocalTaskHandler - Launch cmd line: /bin/bash -ue .command.run
Oct-22 19:10:42.510 [Task submitter] INFO  nextflow.Session - [21/d61bdc] Submitted process > BAM_SPLIT (23)
Oct-22 19:10:42.514 [Task submitter] DEBUG nextflow.executor.LocalTaskHandler - Launch cmd line: /bin/bash -ue .command.run
Oct-22 19:10:42.514 [Task submitter] INFO  nextflow.Session - [2a/a6aa17] Submitted process > ADD_EMPTY_COUNTS (RNAneuro213_trimmed_tRNAs-almost-mapped)
Oct-22 19:10:42.521 [Task submitter] DEBUG nextflow.executor.LocalTaskHandler - Launch cmd line: /bin/bash -ue .command.run
Oct-22 19:10:42.521 [Task submitter] INFO  nextflow.Session - [d0/b5ed7d] Submitted process > GENERATE_MULTIMAPPER_TRNA_DEPTH_FILES (RNAneuro213_trimmed_tRNAs-almost-mapped)
Oct-22 19:10:42.609 [Task monitor] DEBUG n.processor.TaskPollingMonitor - Task completed > TaskHandler[id: 473; name: ADD_EMPTY_COUNTS (RNAneuro213_trimmed_tRNAs-almost-mapped); status: COMPLETED; exit: 0; error: -; workDir: /mnt/sdd2/data/Utrecht/T1_vs_T2_orig/work/2a/a6aa17c398e432ee9bffa30a44dad6]
Oct-22 19:10:43.610 [Task submitter] DEBUG n.processor.TaskPollingMonitor - %% executor local > tasks in the submission queue: 52 -- tasks to be submitted are shown below
~> TaskHandler[id: 180; name: BAM_COLLAPSE (25); status: NEW; exit: -; error: -; workDir: /mnt/sdd2/data/Utrecht/T1_vs_T2_orig/work/6a/d6307eebc5bac00757f90128e8598a]
~> TaskHandler[id: 181; name: BAM_COLLAPSE (26); status: NEW; exit: -; error: -; workDir: /mnt/sdd2/data/Utrecht/T1_vs_T2_orig/work/9b/49b240db3aa4231ac4a49bf55f8424]
~> TaskHandler[id: 182; name: BAM_COLLAPSE (27); status: NEW; exit: -; error: -; workDir: /mnt/sdd2/data/Utrecht/T1_vs_T2_orig/work/fc/a0823ef8f57224377c93977f857f0d]
~> TaskHandler[id: 183; name: BAM_COLLAPSE (28); status: NEW; exit: -; error: -; workDir: /mnt/sdd2/data/Utrecht/T1_vs_T2_orig/work/69/dc900d7b825e9acdaa12d4d0ad62ca]
~> TaskHandler[id: 184; name: BAM_COLLAPSE (29); status: NEW; exit: -; error: -; workDir: /mnt/sdd2/data/Utrecht/T1_vs_T2_orig/work/b6/225290fe7c0e70220d22a8837fd190]
~> TaskHandler[id: 185; name: BAM_COLLAPSE (30); status: NEW; exit: -; error: -; workDir: /mnt/sdd2/data/Utrecht/T1_vs_T2_orig/work/36/ad53b2a77474815e97bf0141fd26cb]
~> TaskHandler[id: 186; name: BAM_COLLAPSE (31); status: NEW; exit: -; error: -; workDir: /mnt/sdd2/data/Utrecht/T1_vs_T2_orig/work/ba/db8f0a32123b11b312260c56636fde]
~> TaskHandler[id: 187; name: BAM_COLLAPSE (32); status: NEW; exit: -; error: -; workDir: /mnt/sdd2/data/Utrecht/T1_vs_T2_orig/work/65/2d1ac44eea28577f7fb460b7e9f764]
~> TaskHandler[id: 188; name: BAM_COLLAPSE (33); status: NEW; exit: -; error: -; workDir: /mnt/sdd2/data/Utrecht/T1_vs_T2_orig/work/fd/d9666f208517caa087e69d171e3059]
~> TaskHandler[id: 189; name: BAM_COLLAPSE (34); status: NEW; exit: -; error: -; workDir: /mnt/sdd2/data/Utrecht/T1_vs_T2_orig/work/e5/3912fcf805e3e2fed0748bf6c15af3]
.. remaining tasks omitted.
Oct-22 19:10:44.587 [Task monitor] DEBUG n.processor.TaskPollingMonitor - Task completed > TaskHandler[id: 471; name: BAM_SPLIT (23); status: COMPLETED; exit: 0; error: -; workDir: /mnt/sdd2/data/Utrecht/T1_vs_T2_orig/work/21/d61bdcd00823f01a2c81192dfb6fab]
Oct-22 19:10:45.016 [Task monitor] DEBUG n.processor.TaskPollingMonitor - Task completed > TaskHandler[id: 472; name: GENERATE_MULTIMAPPER_TRNA_DEPTH_FILES (RNAneuro213_trimmed_tRNAs-almost-mapped); status: COMPLETED; exit: 0; error: -; workDir: /mnt/sdd2/data/Utrecht/T1_vs_T2_orig/work/d0/b5ed7dc784c352d24508b90b4fcaa9]
Oct-22 19:10:45.019 [Task submitter] DEBUG nextflow.executor.LocalTaskHandler - Launch cmd line: /bin/bash -ue .command.run
Oct-22 19:10:45.020 [Task submitter] INFO  nextflow.Session - [97/e8ef01] Submitted process > PLOT_TRNA_ALIGNMENT_LENGTH (RNAneuro213_trimmed_accepted_hits_tRNAs)
Oct-22 19:10:45.023 [Task submitter] DEBUG nextflow.executor.LocalTaskHandler - Launch cmd line: /bin/bash -ue .command.run
Oct-22 19:10:45.023 [Task submitter] INFO  nextflow.Session - [27/2cd1ff] Submitted process > FEATURE_COUNT_NCRNA (RNAneuro213_trimmed_accepted_hits_ncRNAs)
Oct-22 19:10:45.026 [Task submitter] DEBUG nextflow.executor.LocalTaskHandler - Launch cmd line: /bin/bash -ue .command.run
Oct-22 19:10:45.026 [Task submitter] INFO  nextflow.Session - [af/6b4b8b] Submitted process > GENERATE_TRNA_DEPTH_FILES (RNAneuro213_trimmed_accepted_hits_tRNAs)
Oct-22 19:10:45.029 [Task submitter] DEBUG nextflow.executor.LocalTaskHandler - Launch cmd line: /bin/bash -ue .command.run
Oct-22 19:10:45.029 [Task submitter] INFO  nextflow.Session - [6a/927283] Submitted process > FEATURE_COUNT_TRNA (RNAneuro213_trimmed_accepted_hits_tRNAs)
Oct-22 19:10:45.468 [Task monitor] DEBUG n.processor.TaskPollingMonitor - Task completed > TaskHandler[id: 469; name: PLOT_TRNA_ALL_PLOTS (RNAneuro265_trimmed_accepted_hits_tRNAs_sorted); status: COMPLETED; exit: 0; error: -; workDir: /mnt/sdd2/data/Utrecht/T1_vs_T2_orig/work/ed/489420105f7362212bd899bcfb0782]
Oct-22 19:10:45.473 [Task submitter] DEBUG nextflow.executor.LocalTaskHandler - Launch cmd line: /bin/bash -ue .command.run
Oct-22 19:10:45.474 [Task submitter] INFO  nextflow.Session - [39/fb72da] Submitted process > GENERATE_NCRNA_DEPTH_FILES (RNAneuro213_trimmed_accepted_hits_ncRNAs)
Oct-22 19:10:45.517 [Task monitor] DEBUG n.processor.TaskPollingMonitor - Task completed > TaskHandler[id: 478; name: FEATURE_COUNT_TRNA (RNAneuro213_trimmed_accepted_hits_tRNAs); status: COMPLETED; exit: 0; error: -; workDir: /mnt/sdd2/data/Utrecht/T1_vs_T2_orig/work/6a/927283f7f46ac130768d93690be4c0]
Oct-22 19:10:45.596 [Task monitor] DEBUG n.processor.TaskPollingMonitor - Task completed > TaskHandler[id: 475; name: FEATURE_COUNT_NCRNA (RNAneuro213_trimmed_accepted_hits_ncRNAs); status: COMPLETED; exit: 0; error: -; workDir: /mnt/sdd2/data/Utrecht/T1_vs_T2_orig/work/27/2cd1ffb0b1f5062438f7c9e5bc9b99]
Oct-22 19:10:47.125 [Task monitor] DEBUG n.processor.TaskPollingMonitor - Task completed > TaskHandler[id: 179; name: BAM_COLLAPSE (24); status: COMPLETED; exit: 0; error: -; workDir: /mnt/sdd2/data/Utrecht/T1_vs_T2_orig/work/bc/7b69675160b6f9bf1da9941b9f84da]
Oct-22 19:10:47.128 [Task submitter] DEBUG nextflow.executor.LocalTaskHandler - Launch cmd line: /bin/bash -ue .command.run
Oct-22 19:10:47.128 [Task submitter] INFO  nextflow.Session - [6a/d6307e] Submitted process > BAM_COLLAPSE (25)
Oct-22 19:10:48.132 [Task submitter] DEBUG nextflow.executor.LocalTaskHandler - Launch cmd line: /bin/bash -ue .command.run
Oct-22 19:10:48.133 [Task submitter] INFO  nextflow.Session - [31/512ed2] Submitted process > BAM_SPLIT (24)
Oct-22 19:10:48.136 [Task submitter] DEBUG nextflow.executor.LocalTaskHandler - Launch cmd line: /bin/bash -ue .command.run
Oct-22 19:10:48.136 [Task submitter] INFO  nextflow.Session - [45/374364] Submitted process > ADD_EMPTY_COUNTS (RNAneuro234_trimmed_tRNAs-almost-mapped)
Oct-22 19:10:48.425 [Task monitor] DEBUG n.processor.TaskPollingMonitor - Task completed > TaskHandler[id: 481; name: ADD_EMPTY_COUNTS (RNAneuro234_trimmed_tRNAs-almost-mapped); status: COMPLETED; exit: 0; error: -; workDir: /mnt/sdd2/data/Utrecht/T1_vs_T2_orig/work/45/374364bef55ba878116c3ea953dfc3]
Oct-22 19:10:48.429 [Task submitter] DEBUG nextflow.executor.LocalTaskHandler - Launch cmd line: /bin/bash -ue .command.run
Oct-22 19:10:48.429 [Task submitter] INFO  nextflow.Session - [95/927979] Submitted process > GENERATE_MULTIMAPPER_TRNA_DEPTH_FILES (RNAneuro234_trimmed_tRNAs-almost-mapped)
Oct-22 19:10:49.358 [Task monitor] DEBUG n.processor.TaskPollingMonitor - Task completed > TaskHandler[id: 477; name: PLOT_TRNA_ALIGNMENT_LENGTH (RNAneuro213_trimmed_accepted_hits_tRNAs); status: COMPLETED; exit: 0; error: -; workDir: /mnt/sdd2/data/Utrecht/T1_vs_T2_orig/work/97/e8ef01c35fa36a70b94d60aed8561b]
Oct-22 19:10:50.546 [Task monitor] DEBUG n.processor.TaskPollingMonitor - Task completed > TaskHandler[id: 480; name: BAM_SPLIT (24); status: COMPLETED; exit: 0; error: -; workDir: /mnt/sdd2/data/Utrecht/T1_vs_T2_orig/work/31/512ed237301d579dd988ea95f44d9b]
Oct-22 19:10:50.777 [Task monitor] DEBUG n.processor.TaskPollingMonitor - Task completed > TaskHandler[id: 474; name: GENERATE_TRNA_DEPTH_FILES (RNAneuro213_trimmed_accepted_hits_tRNAs); status: COMPLETED; exit: 0; error: -; workDir: /mnt/sdd2/data/Utrecht/T1_vs_T2_orig/work/af/6b4b8beca1b7354e01eba29d97b7e8]
Oct-22 19:10:50.780 [Task submitter] DEBUG nextflow.executor.LocalTaskHandler - Launch cmd line: /bin/bash -ue .command.run
Oct-22 19:10:50.780 [Task submitter] INFO  nextflow.Session - [82/06cfe8] Submitted process > PLOT_TRNA_ALIGNMENT_LENGTH (RNAneuro234_trimmed_accepted_hits_tRNAs)
Oct-22 19:10:50.784 [Task submitter] DEBUG nextflow.executor.LocalTaskHandler - Launch cmd line: /bin/bash -ue .command.run
Oct-22 19:10:50.784 [Task submitter] INFO  nextflow.Session - [26/c5b032] Submitted process > GENERATE_NCRNA_DEPTH_FILES (RNAneuro234_trimmed_accepted_hits_ncRNAs)
Oct-22 19:10:50.788 [Task submitter] DEBUG nextflow.executor.LocalTaskHandler - Launch cmd line: /bin/bash -ue .command.run
Oct-22 19:10:50.788 [Task submitter] INFO  nextflow.Session - [11/49fd22] Submitted process > GENERATE_TRNA_DEPTH_FILES (RNAneuro234_trimmed_accepted_hits_tRNAs)
Oct-22 19:10:51.637 [Task monitor] DEBUG n.processor.TaskPollingMonitor - Task completed > TaskHandler[id: 479; name: GENERATE_MULTIMAPPER_TRNA_DEPTH_FILES (RNAneuro234_trimmed_tRNAs-almost-mapped); status: COMPLETED; exit: 0; error: -; workDir: /mnt/sdd2/data/Utrecht/T1_vs_T2_orig/work/95/927979bacea9faf294c3a8ac580590]
Oct-22 19:10:51.640 [Task submitter] DEBUG nextflow.executor.LocalTaskHandler - Launch cmd line: /bin/bash -ue .command.run
Oct-22 19:10:51.640 [Task submitter] INFO  nextflow.Session - [3e/3377b3] Submitted process > FEATURE_COUNT_NCRNA (RNAneuro234_trimmed_accepted_hits_ncRNAs)
Oct-22 19:10:51.809 [Task monitor] DEBUG n.processor.TaskPollingMonitor - Task completed > TaskHandler[id: 486; name: FEATURE_COUNT_NCRNA (RNAneuro234_trimmed_accepted_hits_ncRNAs); status: COMPLETED; exit: 0; error: -; workDir: /mnt/sdd2/data/Utrecht/T1_vs_T2_orig/work/3e/3377b314cb8b00501872375d025f1d]
Oct-22 19:10:51.812 [Task submitter] DEBUG nextflow.executor.LocalTaskHandler - Launch cmd line: /bin/bash -ue .command.run
Oct-22 19:10:51.812 [Task submitter] INFO  nextflow.Session - [f5/e094c1] Submitted process > FEATURE_COUNT_TRNA (RNAneuro234_trimmed_accepted_hits_tRNAs)
Oct-22 19:10:51.903 [Task monitor] DEBUG n.processor.TaskPollingMonitor - Task completed > TaskHandler[id: 484; name: FEATURE_COUNT_TRNA (RNAneuro234_trimmed_accepted_hits_tRNAs); status: COMPLETED; exit: 0; error: -; workDir: /mnt/sdd2/data/Utrecht/T1_vs_T2_orig/work/f5/e094c17f99f5a154ab8af25043296b]
Oct-22 19:10:51.905 [Task submitter] DEBUG nextflow.executor.LocalTaskHandler - Launch cmd line: /bin/bash -ue .command.run
Oct-22 19:10:51.906 [Task submitter] INFO  nextflow.Session - [21/f50fff] Submitted process > GENERATE_DEPTHFILE_STATS (RNAneuro213_trimmed_accepted_hits_tRNAs_sorted)
Oct-22 19:10:52.173 [Task monitor] DEBUG n.processor.TaskPollingMonitor - Task completed > TaskHandler[id: 488; name: GENERATE_DEPTHFILE_STATS (RNAneuro213_trimmed_accepted_hits_tRNAs_sorted); status: COMPLETED; exit: 0; error: -; workDir: /mnt/sdd2/data/Utrecht/T1_vs_T2_orig/work/21/f50ffff263be5ec25852fbb7ef1a74]
Oct-22 19:10:52.176 [Task submitter] DEBUG nextflow.executor.LocalTaskHandler - Launch cmd line: /bin/bash -ue .command.run
Oct-22 19:10:52.176 [Task submitter] INFO  nextflow.Session - [c1/a1f789] Submitted process > PLOT_TRNA_ALL_PLOTS (RNAneuro213_trimmed_accepted_hits_tRNAs_sorted)
Oct-22 19:10:54.155 [Task monitor] DEBUG n.processor.TaskPollingMonitor - Task completed > TaskHandler[id: 445; name: GENERATE_NCRNA_DEPTH_FILES (RNAneuro235_trimmed_accepted_hits_ncRNAs); status: COMPLETED; exit: 0; error: -; workDir: /mnt/sdd2/data/Utrecht/T1_vs_T2_orig/work/80/f0b4c82766250f07b69dcc2d517c5c]
Oct-22 19:10:54.529 [Task monitor] DEBUG n.processor.TaskPollingMonitor - Task completed > TaskHandler[id: 485; name: PLOT_TRNA_ALIGNMENT_LENGTH (RNAneuro234_trimmed_accepted_hits_tRNAs); status: COMPLETED; exit: 0; error: -; workDir: /mnt/sdd2/data/Utrecht/T1_vs_T2_orig/work/82/06cfe8ef9436547e4884af2e2e2397]
Oct-22 19:10:54.531 [Task submitter] DEBUG nextflow.executor.LocalTaskHandler - Launch cmd line: /bin/bash -ue .command.run
Oct-22 19:10:54.531 [Task submitter] INFO  nextflow.Session - [20/a24da3] Submitted process > GENERATE_DEPTHFILE_STATS (RNAneuro235_trimmed_accepted_hits_ncRNAs_sorted)
Oct-22 19:10:55.458 [Task monitor] DEBUG n.processor.TaskPollingMonitor - Task completed > TaskHandler[id: 483; name: GENERATE_TRNA_DEPTH_FILES (RNAneuro234_trimmed_accepted_hits_tRNAs); status: COMPLETED; exit: 0; error: -; workDir: /mnt/sdd2/data/Utrecht/T1_vs_T2_orig/work/11/49fd22a9ffaebd0b6702921b1c8d6c]
Oct-22 19:10:56.050 [Task monitor] DEBUG n.processor.TaskPollingMonitor - Task completed > TaskHandler[id: 489; name: GENERATE_DEPTHFILE_STATS (RNAneuro235_trimmed_accepted_hits_ncRNAs_sorted); status: COMPLETED; exit: 0; error: -; workDir: /mnt/sdd2/data/Utrecht/T1_vs_T2_orig/work/20/a24da3c5e410afe9bdc07f0aebb6b5]
Oct-22 19:10:56.053 [Task submitter] DEBUG nextflow.executor.LocalTaskHandler - Launch cmd line: /bin/bash -ue .command.run
Oct-22 19:10:56.053 [Task submitter] INFO  nextflow.Session - [82/d00eb5] Submitted process > PLOT_TRNA_ALL_PLOTS (RNAneuro234_trimmed_accepted_hits_tRNAs_sorted)
Oct-22 19:10:56.056 [Task submitter] DEBUG nextflow.executor.LocalTaskHandler - Launch cmd line: /bin/bash -ue .command.run
Oct-22 19:10:56.056 [Task submitter] INFO  nextflow.Session - [ac/cba182] Submitted process > GENERATE_DEPTHFILE_STATS (RNAneuro234_trimmed_accepted_hits_tRNAs_sorted)
Oct-22 19:10:56.351 [Task monitor] DEBUG n.processor.TaskPollingMonitor - Task completed > TaskHandler[id: 491; name: GENERATE_DEPTHFILE_STATS (RNAneuro234_trimmed_accepted_hits_tRNAs_sorted); status: COMPLETED; exit: 0; error: -; workDir: /mnt/sdd2/data/Utrecht/T1_vs_T2_orig/work/ac/cba18289c89c1f458b58415c115e35]
Oct-22 19:10:56.483 [Task monitor] DEBUG n.processor.TaskPollingMonitor - Task completed > TaskHandler[id: 487; name: PLOT_TRNA_ALL_PLOTS (RNAneuro213_trimmed_accepted_hits_tRNAs_sorted); status: COMPLETED; exit: 0; error: -; workDir: /mnt/sdd2/data/Utrecht/T1_vs_T2_orig/work/c1/a1f78919da33c089a8b99d6199486e]
Oct-22 19:10:59.962 [Task monitor] DEBUG n.processor.TaskPollingMonitor - Task completed > TaskHandler[id: 180; name: BAM_COLLAPSE (25); status: COMPLETED; exit: 0; error: -; workDir: /mnt/sdd2/data/Utrecht/T1_vs_T2_orig/work/6a/d6307eebc5bac00757f90128e8598a]
Oct-22 19:10:59.964 [Task submitter] DEBUG nextflow.executor.LocalTaskHandler - Launch cmd line: /bin/bash -ue .command.run
Oct-22 19:10:59.964 [Task submitter] INFO  nextflow.Session - [9b/49b240] Submitted process > BAM_COLLAPSE (26)
Oct-22 19:11:00.967 [Task submitter] DEBUG nextflow.executor.LocalTaskHandler - Launch cmd line: /bin/bash -ue .command.run
Oct-22 19:11:00.968 [Task submitter] INFO  nextflow.Session - [54/9f9333] Submitted process > BAM_SPLIT (25)
Oct-22 19:11:00.970 [Task submitter] DEBUG nextflow.executor.LocalTaskHandler - Launch cmd line: /bin/bash -ue .command.run
Oct-22 19:11:00.970 [Task submitter] INFO  nextflow.Session - [4f/942f8e] Submitted process > ADD_EMPTY_COUNTS (RNAneuro230_trimmed_tRNAs-almost-mapped)
Oct-22 19:11:00.972 [Task submitter] DEBUG nextflow.executor.LocalTaskHandler - Launch cmd line: /bin/bash -ue .command.run
Oct-22 19:11:00.972 [Task submitter] INFO  nextflow.Session - [93/e8cd95] Submitted process > GENERATE_MULTIMAPPER_TRNA_DEPTH_FILES (RNAneuro230_trimmed_tRNAs-almost-mapped)
Oct-22 19:11:01.056 [Task monitor] DEBUG n.processor.TaskPollingMonitor - Task completed > TaskHandler[id: 493; name: ADD_EMPTY_COUNTS (RNAneuro230_trimmed_tRNAs-almost-mapped); status: COMPLETED; exit: 0; error: -; workDir: /mnt/sdd2/data/Utrecht/T1_vs_T2_orig/work/4f/942f8e67d3c45bc0907dc9fb085fee]
Oct-22 19:11:01.128 [Task monitor] DEBUG n.processor.TaskPollingMonitor - Task completed > TaskHandler[id: 490; name: PLOT_TRNA_ALL_PLOTS (RNAneuro234_trimmed_accepted_hits_tRNAs_sorted); status: COMPLETED; exit: 0; error: -; workDir: /mnt/sdd2/data/Utrecht/T1_vs_T2_orig/work/82/d00eb596ccc985f5a121f5e0cfb5b7]
Oct-22 19:11:02.974 [Task monitor] DEBUG n.processor.TaskPollingMonitor - Task completed > TaskHandler[id: 492; name: BAM_SPLIT (25); status: COMPLETED; exit: 0; error: -; workDir: /mnt/sdd2/data/Utrecht/T1_vs_T2_orig/work/54/9f93339a71b72a140c2106b7e4e237]
Oct-22 19:11:03.081 [Task monitor] DEBUG n.processor.TaskPollingMonitor - Task completed > TaskHandler[id: 494; name: GENERATE_MULTIMAPPER_TRNA_DEPTH_FILES (RNAneuro230_trimmed_tRNAs-almost-mapped); status: COMPLETED; exit: 0; error: -; workDir: /mnt/sdd2/data/Utrecht/T1_vs_T2_orig/work/93/e8cd950bd2e90766c98e4cbeff2ea1]
Oct-22 19:11:03.083 [Task submitter] DEBUG nextflow.executor.LocalTaskHandler - Launch cmd line: /bin/bash -ue .command.run
Oct-22 19:11:03.083 [Task submitter] INFO  nextflow.Session - [b2/1184e9] Submitted process > PLOT_TRNA_ALIGNMENT_LENGTH (RNAneuro230_trimmed_accepted_hits_tRNAs)
Oct-22 19:11:03.085 [Task submitter] DEBUG nextflow.executor.LocalTaskHandler - Launch cmd line: /bin/bash -ue .command.run
Oct-22 19:11:03.085 [Task submitter] INFO  nextflow.Session - [b8/1b1597] Submitted process > GENERATE_NCRNA_DEPTH_FILES (RNAneuro230_trimmed_accepted_hits_ncRNAs)
Oct-22 19:11:03.087 [Task submitter] DEBUG nextflow.executor.LocalTaskHandler - Launch cmd line: /bin/bash -ue .command.run
Oct-22 19:11:03.087 [Task submitter] INFO  nextflow.Session - [08/faf7e7] Submitted process > GENERATE_TRNA_DEPTH_FILES (RNAneuro230_trimmed_accepted_hits_tRNAs)
Oct-22 19:11:03.089 [Task submitter] DEBUG nextflow.executor.LocalTaskHandler - Launch cmd line: /bin/bash -ue .command.run
Oct-22 19:11:03.089 [Task submitter] INFO  nextflow.Session - [a1/91e0bc] Submitted process > FEATURE_COUNT_NCRNA (RNAneuro230_trimmed_accepted_hits_ncRNAs)
Oct-22 19:11:03.980 [Task monitor] DEBUG n.processor.TaskPollingMonitor - Task completed > TaskHandler[id: 496; name: FEATURE_COUNT_NCRNA (RNAneuro230_trimmed_accepted_hits_ncRNAs); status: COMPLETED; exit: 0; error: -; workDir: /mnt/sdd2/data/Utrecht/T1_vs_T2_orig/work/a1/91e0bcc60adb119da318146355b56d]
Oct-22 19:11:03.983 [Task submitter] DEBUG nextflow.executor.LocalTaskHandler - Launch cmd line: /bin/bash -ue .command.run
Oct-22 19:11:03.983 [Task submitter] INFO  nextflow.Session - [05/c1da16] Submitted process > FEATURE_COUNT_TRNA (RNAneuro230_trimmed_accepted_hits_tRNAs)
Oct-22 19:11:04.074 [Task monitor] DEBUG n.processor.TaskPollingMonitor - Task completed > TaskHandler[id: 497; name: FEATURE_COUNT_TRNA (RNAneuro230_trimmed_accepted_hits_tRNAs); status: COMPLETED; exit: 0; error: -; workDir: /mnt/sdd2/data/Utrecht/T1_vs_T2_orig/work/05/c1da16f4efe3f7fc2fe5cf758e3a46]
Oct-22 19:11:05.863 [Task monitor] DEBUG n.processor.TaskPollingMonitor - Task completed > TaskHandler[id: 495; name: PLOT_TRNA_ALIGNMENT_LENGTH (RNAneuro230_trimmed_accepted_hits_tRNAs); status: COMPLETED; exit: 0; error: -; workDir: /mnt/sdd2/data/Utrecht/T1_vs_T2_orig/work/b2/1184e9025b1b2a4496595567f55ec9]
Oct-22 19:11:07.465 [Task monitor] DEBUG n.processor.TaskPollingMonitor - Task completed > TaskHandler[id: 498; name: GENERATE_TRNA_DEPTH_FILES (RNAneuro230_trimmed_accepted_hits_tRNAs); status: COMPLETED; exit: 0; error: -; workDir: /mnt/sdd2/data/Utrecht/T1_vs_T2_orig/work/08/faf7e7bca44467cb808190b5c4384f]
Oct-22 19:11:08.468 [Task submitter] DEBUG nextflow.executor.LocalTaskHandler - Launch cmd line: /bin/bash -ue .command.run
Oct-22 19:11:08.468 [Task submitter] INFO  nextflow.Session - [75/fa7a1a] Submitted process > GENERATE_DEPTHFILE_STATS (RNAneuro230_trimmed_accepted_hits_tRNAs_sorted)
Oct-22 19:11:08.471 [Task submitter] DEBUG nextflow.executor.LocalTaskHandler - Launch cmd line: /bin/bash -ue .command.run
Oct-22 19:11:08.471 [Task submitter] INFO  nextflow.Session - [e3/801eb5] Submitted process > PLOT_TRNA_ALL_PLOTS (RNAneuro230_trimmed_accepted_hits_tRNAs_sorted)
Oct-22 19:11:08.799 [Task monitor] DEBUG n.processor.TaskPollingMonitor - Task completed > TaskHandler[id: 501; name: GENERATE_DEPTHFILE_STATS (RNAneuro230_trimmed_accepted_hits_tRNAs_sorted); status: COMPLETED; exit: 0; error: -; workDir: /mnt/sdd2/data/Utrecht/T1_vs_T2_orig/work/75/fa7a1a9ba71042315a728b861596ef]
Oct-22 19:11:12.256 [Task monitor] DEBUG n.processor.TaskPollingMonitor - Task completed > TaskHandler[id: 500; name: PLOT_TRNA_ALL_PLOTS (RNAneuro230_trimmed_accepted_hits_tRNAs_sorted); status: COMPLETED; exit: 0; error: -; workDir: /mnt/sdd2/data/Utrecht/T1_vs_T2_orig/work/e3/801eb5616b9e7f243e4069e58bea3f]
Oct-22 19:11:16.422 [Task monitor] DEBUG n.processor.TaskPollingMonitor - Task completed > TaskHandler[id: 181; name: BAM_COLLAPSE (26); status: COMPLETED; exit: 0; error: -; workDir: /mnt/sdd2/data/Utrecht/T1_vs_T2_orig/work/9b/49b240db3aa4231ac4a49bf55f8424]
Oct-22 19:11:16.425 [Task submitter] DEBUG nextflow.executor.LocalTaskHandler - Launch cmd line: /bin/bash -ue .command.run
Oct-22 19:11:16.425 [Task submitter] INFO  nextflow.Session - [fc/a0823e] Submitted process > BAM_COLLAPSE (27)
Oct-22 19:11:17.794 [Task submitter] DEBUG nextflow.executor.LocalTaskHandler - Launch cmd line: /bin/bash -ue .command.run
Oct-22 19:11:17.795 [Task submitter] INFO  nextflow.Session - [ee/885e04] Submitted process > BAM_SPLIT (26)
Oct-22 19:11:17.797 [Task submitter] DEBUG nextflow.executor.LocalTaskHandler - Launch cmd line: /bin/bash -ue .command.run
Oct-22 19:11:17.797 [Task submitter] INFO  nextflow.Session - [09/2fe3ea] Submitted process > ADD_EMPTY_COUNTS (RNAneuro244_trimmed_tRNAs-almost-mapped)
Oct-22 19:11:17.800 [Task submitter] DEBUG nextflow.executor.LocalTaskHandler - Launch cmd line: /bin/bash -ue .command.run
Oct-22 19:11:17.800 [Task submitter] INFO  nextflow.Session - [08/43b43a] Submitted process > GENERATE_MULTIMAPPER_TRNA_DEPTH_FILES (RNAneuro244_trimmed_tRNAs-almost-mapped)
Oct-22 19:11:17.894 [Task monitor] DEBUG n.processor.TaskPollingMonitor - Task completed > TaskHandler[id: 504; name: ADD_EMPTY_COUNTS (RNAneuro244_trimmed_tRNAs-almost-mapped); status: COMPLETED; exit: 0; error: -; workDir: /mnt/sdd2/data/Utrecht/T1_vs_T2_orig/work/09/2fe3eab9e29519d9dfbc5f67711087]
Oct-22 19:11:19.633 [Task monitor] DEBUG n.processor.TaskPollingMonitor - Task completed > TaskHandler[id: 455; name: GENERATE_NCRNA_DEPTH_FILES (RNAneuro255_trimmed_accepted_hits_ncRNAs); status: COMPLETED; exit: 0; error: -; workDir: /mnt/sdd2/data/Utrecht/T1_vs_T2_orig/work/48/99e3acd56cf0ca4f705a4b82f2feec]
Oct-22 19:11:19.799 [Task monitor] DEBUG n.processor.TaskPollingMonitor - Task completed > TaskHandler[id: 502; name: BAM_SPLIT (26); status: COMPLETED; exit: 0; error: -; workDir: /mnt/sdd2/data/Utrecht/T1_vs_T2_orig/work/ee/885e04a26ad009f757193c1b54bcd7]
Oct-22 19:11:19.801 [Task submitter] DEBUG nextflow.executor.LocalTaskHandler - Launch cmd line: /bin/bash -ue .command.run
Oct-22 19:11:19.802 [Task submitter] INFO  nextflow.Session - [ad/1b0ec1] Submitted process > GENERATE_DEPTHFILE_STATS (RNAneuro255_trimmed_accepted_hits_ncRNAs_sorted)
Oct-22 19:11:20.009 [Task monitor] DEBUG n.processor.TaskPollingMonitor - Task completed > TaskHandler[id: 503; name: GENERATE_MULTIMAPPER_TRNA_DEPTH_FILES (RNAneuro244_trimmed_tRNAs-almost-mapped); status: COMPLETED; exit: 0; error: -; workDir: /mnt/sdd2/data/Utrecht/T1_vs_T2_orig/work/08/43b43a27aa99b1aa7bbd4541b7cb26]
Oct-22 19:11:20.011 [Task submitter] DEBUG nextflow.executor.LocalTaskHandler - Launch cmd line: /bin/bash -ue .command.run
Oct-22 19:11:20.011 [Task submitter] INFO  nextflow.Session - [fd/e94a67] Submitted process > PLOT_TRNA_ALIGNMENT_LENGTH (RNAneuro244_trimmed_accepted_hits_tRNAs)
Oct-22 19:11:20.013 [Task submitter] DEBUG nextflow.executor.LocalTaskHandler - Launch cmd line: /bin/bash -ue .command.run
Oct-22 19:11:20.013 [Task submitter] INFO  nextflow.Session - [fe/ed9859] Submitted process > FEATURE_COUNT_TRNA (RNAneuro244_trimmed_accepted_hits_tRNAs)
Oct-22 19:11:20.015 [Task submitter] DEBUG nextflow.executor.LocalTaskHandler - Launch cmd line: /bin/bash -ue .command.run
Oct-22 19:11:20.016 [Task submitter] INFO  nextflow.Session - [69/333482] Submitted process > FEATURE_COUNT_NCRNA (RNAneuro244_trimmed_accepted_hits_ncRNAs)
Oct-22 19:11:20.671 [Task monitor] DEBUG n.processor.TaskPollingMonitor - Task completed > TaskHandler[id: 509; name: FEATURE_COUNT_TRNA (RNAneuro244_trimmed_accepted_hits_tRNAs); status: COMPLETED; exit: 0; error: -; workDir: /mnt/sdd2/data/Utrecht/T1_vs_T2_orig/work/fe/ed985967157510ebc7b1a7f747ce0b]
Oct-22 19:11:20.673 [Task submitter] DEBUG nextflow.executor.LocalTaskHandler - Launch cmd line: /bin/bash -ue .command.run
Oct-22 19:11:20.673 [Task submitter] INFO  nextflow.Session - [24/1ec0dc] Submitted process > GENERATE_NCRNA_DEPTH_FILES (RNAneuro244_trimmed_accepted_hits_ncRNAs)
Oct-22 19:11:20.747 [Task monitor] DEBUG n.processor.TaskPollingMonitor - Task completed > TaskHandler[id: 507; name: FEATURE_COUNT_NCRNA (RNAneuro244_trimmed_accepted_hits_ncRNAs); status: COMPLETED; exit: 0; error: -; workDir: /mnt/sdd2/data/Utrecht/T1_vs_T2_orig/work/69/333482973ed2e5ee05ef506e7606ca]
Oct-22 19:11:20.750 [Task submitter] DEBUG nextflow.executor.LocalTaskHandler - Launch cmd line: /bin/bash -ue .command.run
Oct-22 19:11:20.750 [Task submitter] INFO  nextflow.Session - [7f/fc3c83] Submitted process > GENERATE_TRNA_DEPTH_FILES (RNAneuro244_trimmed_accepted_hits_tRNAs)
Oct-22 19:11:21.765 [Task monitor] DEBUG n.processor.TaskPollingMonitor - Task completed > TaskHandler[id: 505; name: GENERATE_DEPTHFILE_STATS (RNAneuro255_trimmed_accepted_hits_ncRNAs_sorted); status: COMPLETED; exit: 0; error: -; workDir: /mnt/sdd2/data/Utrecht/T1_vs_T2_orig/work/ad/1b0ec144e1e436e011594838c02a75]
Oct-22 19:11:23.481 [Task monitor] DEBUG n.processor.TaskPollingMonitor - Task completed > TaskHandler[id: 464; name: GENERATE_NCRNA_DEPTH_FILES (RNAneuro265_trimmed_accepted_hits_ncRNAs); status: COMPLETED; exit: 0; error: -; workDir: /mnt/sdd2/data/Utrecht/T1_vs_T2_orig/work/b1/eed5db99c6d00952d8b3bb385128ca]
Oct-22 19:11:23.644 [Task monitor] DEBUG n.processor.TaskPollingMonitor - Task completed > TaskHandler[id: 506; name: PLOT_TRNA_ALIGNMENT_LENGTH (RNAneuro244_trimmed_accepted_hits_tRNAs); status: COMPLETED; exit: 0; error: -; workDir: /mnt/sdd2/data/Utrecht/T1_vs_T2_orig/work/fd/e94a677c36fd4baf2cc2df18083e0b]
Oct-22 19:11:23.646 [Task submitter] DEBUG nextflow.executor.LocalTaskHandler - Launch cmd line: /bin/bash -ue .command.run
Oct-22 19:11:23.646 [Task submitter] INFO  nextflow.Session - [f9/c10530] Submitted process > GENERATE_DEPTHFILE_STATS (RNAneuro265_trimmed_accepted_hits_ncRNAs_sorted)
Oct-22 19:11:24.543 [Task monitor] DEBUG n.processor.TaskPollingMonitor - Task completed > TaskHandler[id: 510; name: GENERATE_TRNA_DEPTH_FILES (RNAneuro244_trimmed_accepted_hits_tRNAs); status: COMPLETED; exit: 0; error: -; workDir: /mnt/sdd2/data/Utrecht/T1_vs_T2_orig/work/7f/fc3c834243d0fcf0bc34e4f5507751]
Oct-22 19:11:25.121 [Task monitor] DEBUG n.processor.TaskPollingMonitor - Task completed > TaskHandler[id: 511; name: GENERATE_DEPTHFILE_STATS (RNAneuro265_trimmed_accepted_hits_ncRNAs_sorted); status: COMPLETED; exit: 0; error: -; workDir: /mnt/sdd2/data/Utrecht/T1_vs_T2_orig/work/f9/c10530b4d34150751675d51b561f5a]
Oct-22 19:11:25.123 [Task submitter] DEBUG nextflow.executor.LocalTaskHandler - Launch cmd line: /bin/bash -ue .command.run
Oct-22 19:11:25.123 [Task submitter] INFO  nextflow.Session - [09/f8dc50] Submitted process > GENERATE_DEPTHFILE_STATS (RNAneuro244_trimmed_accepted_hits_tRNAs_sorted)
Oct-22 19:11:25.126 [Task submitter] DEBUG nextflow.executor.LocalTaskHandler - Launch cmd line: /bin/bash -ue .command.run
Oct-22 19:11:25.126 [Task submitter] INFO  nextflow.Session - [0a/60a550] Submitted process > PLOT_TRNA_ALL_PLOTS (RNAneuro244_trimmed_accepted_hits_tRNAs_sorted)
Oct-22 19:11:25.403 [Task monitor] DEBUG n.processor.TaskPollingMonitor - Task completed > TaskHandler[id: 513; name: GENERATE_DEPTHFILE_STATS (RNAneuro244_trimmed_accepted_hits_tRNAs_sorted); status: COMPLETED; exit: 0; error: -; workDir: /mnt/sdd2/data/Utrecht/T1_vs_T2_orig/work/09/f8dc50dbc75a7d0f9ab23bbb500916]
Oct-22 19:11:28.784 [Task monitor] DEBUG n.processor.TaskPollingMonitor - Task completed > TaskHandler[id: 182; name: BAM_COLLAPSE (27); status: COMPLETED; exit: 0; error: -; workDir: /mnt/sdd2/data/Utrecht/T1_vs_T2_orig/work/fc/a0823ef8f57224377c93977f857f0d]
Oct-22 19:11:28.786 [Task submitter] DEBUG nextflow.executor.LocalTaskHandler - Launch cmd line: /bin/bash -ue .command.run
Oct-22 19:11:28.787 [Task submitter] INFO  nextflow.Session - [69/dc900d] Submitted process > BAM_COLLAPSE (28)
Oct-22 19:11:30.104 [Task submitter] DEBUG nextflow.executor.LocalTaskHandler - Launch cmd line: /bin/bash -ue .command.run
Oct-22 19:11:30.104 [Task submitter] INFO  nextflow.Session - [d9/b397fa] Submitted process > ADD_EMPTY_COUNTS (RNAneuro233_trimmed_tRNAs-almost-mapped)
Oct-22 19:11:30.107 [Task submitter] DEBUG nextflow.executor.LocalTaskHandler - Launch cmd line: /bin/bash -ue .command.run
Oct-22 19:11:30.107 [Task submitter] INFO  nextflow.Session - [e5/924cca] Submitted process > BAM_SPLIT (27)
Oct-22 19:11:30.109 [Task submitter] DEBUG nextflow.executor.LocalTaskHandler - Launch cmd line: /bin/bash -ue .command.run
Oct-22 19:11:30.109 [Task submitter] INFO  nextflow.Session - [a6/9044d6] Submitted process > GENERATE_MULTIMAPPER_TRNA_DEPTH_FILES (RNAneuro233_trimmed_tRNAs-almost-mapped)
Oct-22 19:11:30.193 [Task monitor] DEBUG n.processor.TaskPollingMonitor - Task completed > TaskHandler[id: 514; name: ADD_EMPTY_COUNTS (RNAneuro233_trimmed_tRNAs-almost-mapped); status: COMPLETED; exit: 0; error: -; workDir: /mnt/sdd2/data/Utrecht/T1_vs_T2_orig/work/d9/b397fa8508be18a8562984d241821f]
Oct-22 19:11:30.831 [Task monitor] DEBUG n.processor.TaskPollingMonitor - Task completed > TaskHandler[id: 512; name: PLOT_TRNA_ALL_PLOTS (RNAneuro244_trimmed_accepted_hits_tRNAs_sorted); status: COMPLETED; exit: 0; error: -; workDir: /mnt/sdd2/data/Utrecht/T1_vs_T2_orig/work/0a/60a5503f9dfc496022925e11e0c7cd]
Oct-22 19:11:31.967 [Task monitor] DEBUG n.processor.TaskPollingMonitor - Task completed > TaskHandler[id: 516; name: BAM_SPLIT (27); status: COMPLETED; exit: 0; error: -; workDir: /mnt/sdd2/data/Utrecht/T1_vs_T2_orig/work/e5/924cca2ccfead36b59ef83fceae412]
Oct-22 19:11:32.084 [Task monitor] DEBUG n.processor.TaskPollingMonitor - Task completed > TaskHandler[id: 515; name: GENERATE_MULTIMAPPER_TRNA_DEPTH_FILES (RNAneuro233_trimmed_tRNAs-almost-mapped); status: COMPLETED; exit: 0; error: -; workDir: /mnt/sdd2/data/Utrecht/T1_vs_T2_orig/work/a6/9044d6112abc70bbd4faf76a0cacf1]
Oct-22 19:11:32.086 [Task submitter] DEBUG nextflow.executor.LocalTaskHandler - Launch cmd line: /bin/bash -ue .command.run
Oct-22 19:11:32.086 [Task submitter] INFO  nextflow.Session - [fc/74027d] Submitted process > PLOT_TRNA_ALIGNMENT_LENGTH (RNAneuro233_trimmed_accepted_hits_tRNAs)
Oct-22 19:11:32.088 [Task submitter] DEBUG nextflow.executor.LocalTaskHandler - Launch cmd line: /bin/bash -ue .command.run
Oct-22 19:11:32.088 [Task submitter] INFO  nextflow.Session - [fc/f1dc5c] Submitted process > FEATURE_COUNT_TRNA (RNAneuro233_trimmed_accepted_hits_tRNAs)
Oct-22 19:11:32.090 [Task submitter] DEBUG nextflow.executor.LocalTaskHandler - Launch cmd line: /bin/bash -ue .command.run
Oct-22 19:11:32.090 [Task submitter] INFO  nextflow.Session - [ba/56812a] Submitted process > FEATURE_COUNT_NCRNA (RNAneuro233_trimmed_accepted_hits_ncRNAs)
Oct-22 19:11:32.092 [Task submitter] DEBUG nextflow.executor.LocalTaskHandler - Launch cmd line: /bin/bash -ue .command.run
Oct-22 19:11:32.092 [Task submitter] INFO  nextflow.Session - [70/192a1b] Submitted process > GENERATE_NCRNA_DEPTH_FILES (RNAneuro233_trimmed_accepted_hits_ncRNAs)
Oct-22 19:11:32.967 [Task monitor] DEBUG n.processor.TaskPollingMonitor - Task completed > TaskHandler[id: 518; name: FEATURE_COUNT_TRNA (RNAneuro233_trimmed_accepted_hits_tRNAs); status: COMPLETED; exit: 0; error: -; workDir: /mnt/sdd2/data/Utrecht/T1_vs_T2_orig/work/fc/f1dc5c48d3502dfb21e2bc4c391468]
Oct-22 19:11:32.970 [Task submitter] DEBUG nextflow.executor.LocalTaskHandler - Launch cmd line: /bin/bash -ue .command.run
Oct-22 19:11:32.970 [Task submitter] INFO  nextflow.Session - [f4/f06d99] Submitted process > GENERATE_TRNA_DEPTH_FILES (RNAneuro233_trimmed_accepted_hits_tRNAs)
Oct-22 19:11:33.044 [Task monitor] DEBUG n.processor.TaskPollingMonitor - Task completed > TaskHandler[id: 519; name: FEATURE_COUNT_NCRNA (RNAneuro233_trimmed_accepted_hits_ncRNAs); status: COMPLETED; exit: 0; error: -; workDir: /mnt/sdd2/data/Utrecht/T1_vs_T2_orig/work/ba/56812a403ff709d579eb55924e129a]
Oct-22 19:11:35.339 [Task monitor] DEBUG n.processor.TaskPollingMonitor - Task completed > TaskHandler[id: 476; name: GENERATE_NCRNA_DEPTH_FILES (RNAneuro213_trimmed_accepted_hits_ncRNAs); status: COMPLETED; exit: 0; error: -; workDir: /mnt/sdd2/data/Utrecht/T1_vs_T2_orig/work/39/fb72da735e4cd09333ac9cb086edef]
Oct-22 19:11:36.343 [Task submitter] DEBUG nextflow.executor.LocalTaskHandler - Launch cmd line: /bin/bash -ue .command.run
Oct-22 19:11:36.343 [Task submitter] INFO  nextflow.Session - [1c/d39093] Submitted process > GENERATE_DEPTHFILE_STATS (RNAneuro213_trimmed_accepted_hits_ncRNAs_sorted)
Oct-22 19:11:36.544 [Task monitor] DEBUG n.processor.TaskPollingMonitor - Task completed > TaskHandler[id: 521; name: PLOT_TRNA_ALIGNMENT_LENGTH (RNAneuro233_trimmed_accepted_hits_tRNAs); status: COMPLETED; exit: 0; error: -; workDir: /mnt/sdd2/data/Utrecht/T1_vs_T2_orig/work/fc/74027d1200a4c9115f4a904e73de90]
Oct-22 19:11:36.744 [Task monitor] DEBUG n.processor.TaskPollingMonitor - Task completed > TaskHandler[id: 517; name: GENERATE_TRNA_DEPTH_FILES (RNAneuro233_trimmed_accepted_hits_tRNAs); status: COMPLETED; exit: 0; error: -; workDir: /mnt/sdd2/data/Utrecht/T1_vs_T2_orig/work/f4/f06d994fed0baded01eddfc77d3e9d]
Oct-22 19:11:37.748 [Task submitter] DEBUG nextflow.executor.LocalTaskHandler - Launch cmd line: /bin/bash -ue .command.run
Oct-22 19:11:37.748 [Task submitter] INFO  nextflow.Session - [ce/851e55] Submitted process > GENERATE_DEPTHFILE_STATS (RNAneuro233_trimmed_accepted_hits_tRNAs_sorted)
Oct-22 19:11:37.751 [Task submitter] DEBUG nextflow.executor.LocalTaskHandler - Launch cmd line: /bin/bash -ue .command.run
Oct-22 19:11:37.751 [Task submitter] INFO  nextflow.Session - [dd/4821c6] Submitted process > PLOT_TRNA_ALL_PLOTS (RNAneuro233_trimmed_accepted_hits_tRNAs_sorted)
Oct-22 19:11:37.907 [Task monitor] DEBUG n.processor.TaskPollingMonitor - Task completed > TaskHandler[id: 522; name: GENERATE_DEPTHFILE_STATS (RNAneuro213_trimmed_accepted_hits_ncRNAs_sorted); status: COMPLETED; exit: 0; error: -; workDir: /mnt/sdd2/data/Utrecht/T1_vs_T2_orig/work/1c/d3909356b4a3aaac17813b54c53fd0]
Oct-22 19:11:38.051 [Task monitor] DEBUG n.processor.TaskPollingMonitor - Task completed > TaskHandler[id: 524; name: GENERATE_DEPTHFILE_STATS (RNAneuro233_trimmed_accepted_hits_tRNAs_sorted); status: COMPLETED; exit: 0; error: -; workDir: /mnt/sdd2/data/Utrecht/T1_vs_T2_orig/work/ce/851e55251d424b79245c35adc22598]
Oct-22 19:11:39.469 [Task monitor] DEBUG n.processor.TaskPollingMonitor - Task completed > TaskHandler[id: 482; name: GENERATE_NCRNA_DEPTH_FILES (RNAneuro234_trimmed_accepted_hits_ncRNAs); status: COMPLETED; exit: 0; error: -; workDir: /mnt/sdd2/data/Utrecht/T1_vs_T2_orig/work/26/c5b032530435629afbb45a3ce88c39]
Oct-22 19:11:40.472 [Task submitter] DEBUG nextflow.executor.LocalTaskHandler - Launch cmd line: /bin/bash -ue .command.run
Oct-22 19:11:40.472 [Task submitter] INFO  nextflow.Session - [ef/1cbfd2] Submitted process > GENERATE_DEPTHFILE_STATS (RNAneuro234_trimmed_accepted_hits_ncRNAs_sorted)
Oct-22 19:11:41.816 [Task monitor] DEBUG n.processor.TaskPollingMonitor - Task completed > TaskHandler[id: 523; name: PLOT_TRNA_ALL_PLOTS (RNAneuro233_trimmed_accepted_hits_tRNAs_sorted); status: COMPLETED; exit: 0; error: -; workDir: /mnt/sdd2/data/Utrecht/T1_vs_T2_orig/work/dd/4821c677a4ed5e19fcc80fa6bf36a3]
Oct-22 19:11:41.929 [Task monitor] DEBUG n.processor.TaskPollingMonitor - Task completed > TaskHandler[id: 525; name: GENERATE_DEPTHFILE_STATS (RNAneuro234_trimmed_accepted_hits_ncRNAs_sorted); status: COMPLETED; exit: 0; error: -; workDir: /mnt/sdd2/data/Utrecht/T1_vs_T2_orig/work/ef/1cbfd2807e2c64933e9dd4be358dbf]
Oct-22 19:11:43.997 [Task monitor] DEBUG n.processor.TaskPollingMonitor - Task completed > TaskHandler[id: 183; name: BAM_COLLAPSE (28); status: COMPLETED; exit: 0; error: -; workDir: /mnt/sdd2/data/Utrecht/T1_vs_T2_orig/work/69/dc900d7b825e9acdaa12d4d0ad62ca]
Oct-22 19:11:43.999 [Task submitter] DEBUG nextflow.executor.LocalTaskHandler - Launch cmd line: /bin/bash -ue .command.run
Oct-22 19:11:44.000 [Task submitter] INFO  nextflow.Session - [b6/225290] Submitted process > BAM_COLLAPSE (29)
Oct-22 19:11:45.004 [Task submitter] DEBUG nextflow.executor.LocalTaskHandler - Launch cmd line: /bin/bash -ue .command.run
Oct-22 19:11:45.004 [Task submitter] INFO  nextflow.Session - [b9/186077] Submitted process > BAM_SPLIT (28)
Oct-22 19:11:45.007 [Task submitter] DEBUG nextflow.executor.LocalTaskHandler - Launch cmd line: /bin/bash -ue .command.run
Oct-22 19:11:45.007 [Task submitter] INFO  nextflow.Session - [7e/c6daf8] Submitted process > ADD_EMPTY_COUNTS (RNAneuro239_trimmed_tRNAs-almost-mapped)
Oct-22 19:11:45.011 [Task submitter] DEBUG nextflow.executor.LocalTaskHandler - Launch cmd line: /bin/bash -ue .command.run
Oct-22 19:11:45.011 [Task submitter] INFO  nextflow.Session - [a7/0c0774] Submitted process > GENERATE_MULTIMAPPER_TRNA_DEPTH_FILES (RNAneuro239_trimmed_tRNAs-almost-mapped)
Oct-22 19:11:45.100 [Task monitor] DEBUG n.processor.TaskPollingMonitor - Task completed > TaskHandler[id: 528; name: ADD_EMPTY_COUNTS (RNAneuro239_trimmed_tRNAs-almost-mapped); status: COMPLETED; exit: 0; error: -; workDir: /mnt/sdd2/data/Utrecht/T1_vs_T2_orig/work/7e/c6daf8420917f857ac8e3dc2805887]
Oct-22 19:11:47.069 [Task monitor] DEBUG n.processor.TaskPollingMonitor - Task completed > TaskHandler[id: 526; name: BAM_SPLIT (28); status: COMPLETED; exit: 0; error: -; workDir: /mnt/sdd2/data/Utrecht/T1_vs_T2_orig/work/b9/1860777264f790deb8deae2a6e2a40]
Oct-22 19:11:47.216 [Task monitor] DEBUG n.processor.TaskPollingMonitor - Task completed > TaskHandler[id: 527; name: GENERATE_MULTIMAPPER_TRNA_DEPTH_FILES (RNAneuro239_trimmed_tRNAs-almost-mapped); status: COMPLETED; exit: 0; error: -; workDir: /mnt/sdd2/data/Utrecht/T1_vs_T2_orig/work/a7/0c077436c21d0b1f824c98ec78923d]
Oct-22 19:11:47.219 [Task submitter] DEBUG nextflow.executor.LocalTaskHandler - Launch cmd line: /bin/bash -ue .command.run
Oct-22 19:11:47.219 [Task submitter] INFO  nextflow.Session - [97/e97561] Submitted process > PLOT_TRNA_ALIGNMENT_LENGTH (RNAneuro239_trimmed_accepted_hits_tRNAs)
Oct-22 19:11:47.222 [Task submitter] DEBUG nextflow.executor.LocalTaskHandler - Launch cmd line: /bin/bash -ue .command.run
Oct-22 19:11:47.222 [Task submitter] INFO  nextflow.Session - [80/6d2a34] Submitted process > FEATURE_COUNT_TRNA (RNAneuro239_trimmed_accepted_hits_tRNAs)
Oct-22 19:11:47.225 [Task submitter] DEBUG nextflow.executor.LocalTaskHandler - Launch cmd line: /bin/bash -ue .command.run
Oct-22 19:11:47.225 [Task submitter] INFO  nextflow.Session - [9d/ddd17c] Submitted process > FEATURE_COUNT_NCRNA (RNAneuro239_trimmed_accepted_hits_ncRNAs)
Oct-22 19:11:47.228 [Task submitter] DEBUG nextflow.executor.LocalTaskHandler - Launch cmd line: /bin/bash -ue .command.run
Oct-22 19:11:47.228 [Task submitter] INFO  nextflow.Session - [55/95c1ad] Submitted process > GENERATE_TRNA_DEPTH_FILES (RNAneuro239_trimmed_accepted_hits_tRNAs)
Oct-22 19:11:47.230 [Task submitter] DEBUG nextflow.executor.LocalTaskHandler - Launch cmd line: /bin/bash -ue .command.run
Oct-22 19:11:47.231 [Task submitter] INFO  nextflow.Session - [42/e2b648] Submitted process > GENERATE_NCRNA_DEPTH_FILES (RNAneuro239_trimmed_accepted_hits_ncRNAs)
Oct-22 19:11:47.692 [Task monitor] DEBUG n.processor.TaskPollingMonitor - Task completed > TaskHandler[id: 533; name: FEATURE_COUNT_TRNA (RNAneuro239_trimmed_accepted_hits_tRNAs); status: COMPLETED; exit: 0; error: -; workDir: /mnt/sdd2/data/Utrecht/T1_vs_T2_orig/work/80/6d2a34fc2687f9710e6db7d9d9adef]
Oct-22 19:11:47.769 [Task monitor] DEBUG n.processor.TaskPollingMonitor - Task completed > TaskHandler[id: 532; name: FEATURE_COUNT_NCRNA (RNAneuro239_trimmed_accepted_hits_ncRNAs); status: COMPLETED; exit: 0; error: -; workDir: /mnt/sdd2/data/Utrecht/T1_vs_T2_orig/work/9d/ddd17cab46367884131e22fecf39b0]
Oct-22 19:11:50.678 [Task monitor] DEBUG n.processor.TaskPollingMonitor - Task completed > TaskHandler[id: 529; name: PLOT_TRNA_ALIGNMENT_LENGTH (RNAneuro239_trimmed_accepted_hits_tRNAs); status: COMPLETED; exit: 0; error: -; workDir: /mnt/sdd2/data/Utrecht/T1_vs_T2_orig/work/97/e9756158ce46d74258c1a985a0d7f3]
Oct-22 19:11:51.253 [Task monitor] DEBUG n.processor.TaskPollingMonitor - Task completed > TaskHandler[id: 531; name: GENERATE_TRNA_DEPTH_FILES (RNAneuro239_trimmed_accepted_hits_tRNAs); status: COMPLETED; exit: 0; error: -; workDir: /mnt/sdd2/data/Utrecht/T1_vs_T2_orig/work/55/95c1ad3a507287e79ccd83e1f7a924]
Oct-22 19:11:51.293 [Task monitor] DEBUG n.processor.TaskPollingMonitor - Task completed > TaskHandler[id: 499; name: GENERATE_NCRNA_DEPTH_FILES (RNAneuro230_trimmed_accepted_hits_ncRNAs); status: COMPLETED; exit: 0; error: -; workDir: /mnt/sdd2/data/Utrecht/T1_vs_T2_orig/work/b8/1b1597f747279501960e235df21f21]
Oct-22 19:11:51.295 [Task submitter] DEBUG nextflow.executor.LocalTaskHandler - Launch cmd line: /bin/bash -ue .command.run
Oct-22 19:11:51.296 [Task submitter] INFO  nextflow.Session - [37/97ad2c] Submitted process > GENERATE_DEPTHFILE_STATS (RNAneuro239_trimmed_accepted_hits_tRNAs_sorted)
Oct-22 19:11:51.299 [Task submitter] DEBUG nextflow.executor.LocalTaskHandler - Launch cmd line: /bin/bash -ue .command.run
Oct-22 19:11:51.299 [Task submitter] INFO  nextflow.Session - [3a/05a68d] Submitted process > PLOT_TRNA_ALL_PLOTS (RNAneuro239_trimmed_accepted_hits_tRNAs_sorted)
Oct-22 19:11:51.302 [Task submitter] DEBUG nextflow.executor.LocalTaskHandler - Launch cmd line: /bin/bash -ue .command.run
Oct-22 19:11:51.302 [Task submitter] INFO  nextflow.Session - [89/d77457] Submitted process > GENERATE_DEPTHFILE_STATS (RNAneuro230_trimmed_accepted_hits_ncRNAs_sorted)
Oct-22 19:11:51.576 [Task monitor] DEBUG n.processor.TaskPollingMonitor - Task completed > TaskHandler[id: 534; name: GENERATE_DEPTHFILE_STATS (RNAneuro239_trimmed_accepted_hits_tRNAs_sorted); status: COMPLETED; exit: 0; error: -; workDir: /mnt/sdd2/data/Utrecht/T1_vs_T2_orig/work/37/97ad2ce18d063bfc0d338c5ab4b874]
Oct-22 19:11:52.775 [Task monitor] DEBUG n.processor.TaskPollingMonitor - Task completed > TaskHandler[id: 536; name: GENERATE_DEPTHFILE_STATS (RNAneuro230_trimmed_accepted_hits_ncRNAs_sorted); status: COMPLETED; exit: 0; error: -; workDir: /mnt/sdd2/data/Utrecht/T1_vs_T2_orig/work/89/d77457baca6496aa83748913d6b145]
Oct-22 19:11:56.074 [Task monitor] DEBUG n.processor.TaskPollingMonitor - Task completed > TaskHandler[id: 184; name: BAM_COLLAPSE (29); status: COMPLETED; exit: 0; error: -; workDir: /mnt/sdd2/data/Utrecht/T1_vs_T2_orig/work/b6/225290fe7c0e70220d22a8837fd190]
Oct-22 19:11:56.076 [Task submitter] DEBUG nextflow.executor.LocalTaskHandler - Launch cmd line: /bin/bash -ue .command.run
Oct-22 19:11:56.076 [Task submitter] INFO  nextflow.Session - [36/ad53b2] Submitted process > BAM_COLLAPSE (30)
Oct-22 19:11:56.303 [Task monitor] DEBUG n.processor.TaskPollingMonitor - Task completed > TaskHandler[id: 535; name: PLOT_TRNA_ALL_PLOTS (RNAneuro239_trimmed_accepted_hits_tRNAs_sorted); status: COMPLETED; exit: 0; error: -; workDir: /mnt/sdd2/data/Utrecht/T1_vs_T2_orig/work/3a/05a68d38def78fab9c812264df5144]
Oct-22 19:11:56.305 [Task submitter] DEBUG nextflow.executor.LocalTaskHandler - Launch cmd line: /bin/bash -ue .command.run
Oct-22 19:11:56.305 [Task submitter] INFO  nextflow.Session - [33/9e77d5] Submitted process > BAM_SPLIT (29)
Oct-22 19:11:56.308 [Task submitter] DEBUG nextflow.executor.LocalTaskHandler - Launch cmd line: /bin/bash -ue .command.run
Oct-22 19:11:56.309 [Task submitter] INFO  nextflow.Session - [4b/335e66] Submitted process > ADD_EMPTY_COUNTS (RNAneuro227_trimmed_tRNAs-almost-mapped)
Oct-22 19:11:56.312 [Task submitter] DEBUG nextflow.executor.LocalTaskHandler - Launch cmd line: /bin/bash -ue .command.run
Oct-22 19:11:56.312 [Task submitter] INFO  nextflow.Session - [bc/d2ff1c] Submitted process > GENERATE_MULTIMAPPER_TRNA_DEPTH_FILES (RNAneuro227_trimmed_tRNAs-almost-mapped)
Oct-22 19:11:56.667 [Task monitor] DEBUG n.processor.TaskPollingMonitor - Task completed > TaskHandler[id: 537; name: ADD_EMPTY_COUNTS (RNAneuro227_trimmed_tRNAs-almost-mapped); status: COMPLETED; exit: 0; error: -; workDir: /mnt/sdd2/data/Utrecht/T1_vs_T2_orig/work/4b/335e669b32fdedcef38b31bb5005a2]
Oct-22 19:11:58.122 [Task monitor] DEBUG n.processor.TaskPollingMonitor - Task completed > TaskHandler[id: 538; name: BAM_SPLIT (29); status: COMPLETED; exit: 0; error: -; workDir: /mnt/sdd2/data/Utrecht/T1_vs_T2_orig/work/33/9e77d5f87f59b5f6d97f5459d848ed]
Oct-22 19:11:58.306 [Task monitor] DEBUG n.processor.TaskPollingMonitor - Task completed > TaskHandler[id: 539; name: GENERATE_MULTIMAPPER_TRNA_DEPTH_FILES (RNAneuro227_trimmed_tRNAs-almost-mapped); status: COMPLETED; exit: 0; error: -; workDir: /mnt/sdd2/data/Utrecht/T1_vs_T2_orig/work/bc/d2ff1c2a55415dc4f641db155a1aae]
Oct-22 19:11:58.309 [Task submitter] DEBUG nextflow.executor.LocalTaskHandler - Launch cmd line: /bin/bash -ue .command.run
Oct-22 19:11:58.309 [Task submitter] INFO  nextflow.Session - [7b/8c1403] Submitted process > PLOT_TRNA_ALIGNMENT_LENGTH (RNAneuro227_trimmed_accepted_hits_tRNAs)
Oct-22 19:11:58.312 [Task submitter] DEBUG nextflow.executor.LocalTaskHandler - Launch cmd line: /bin/bash -ue .command.run
Oct-22 19:11:58.312 [Task submitter] INFO  nextflow.Session - [6f/ff64e6] Submitted process > FEATURE_COUNT_TRNA (RNAneuro227_trimmed_accepted_hits_tRNAs)
Oct-22 19:11:58.315 [Task submitter] DEBUG nextflow.executor.LocalTaskHandler - Launch cmd line: /bin/bash -ue .command.run
Oct-22 19:11:58.315 [Task submitter] INFO  nextflow.Session - [04/04f992] Submitted process > GENERATE_NCRNA_DEPTH_FILES (RNAneuro227_trimmed_accepted_hits_ncRNAs)
Oct-22 19:11:58.318 [Task submitter] DEBUG nextflow.executor.LocalTaskHandler - Launch cmd line: /bin/bash -ue .command.run
Oct-22 19:11:58.318 [Task submitter] INFO  nextflow.Session - [a7/bc30cb] Submitted process > FEATURE_COUNT_NCRNA (RNAneuro227_trimmed_accepted_hits_ncRNAs)
Oct-22 19:11:58.322 [Task submitter] DEBUG nextflow.executor.LocalTaskHandler - Launch cmd line: /bin/bash -ue .command.run
Oct-22 19:11:58.322 [Task submitter] INFO  nextflow.Session - [64/6c24d6] Submitted process > GENERATE_TRNA_DEPTH_FILES (RNAneuro227_trimmed_accepted_hits_tRNAs)
Oct-22 19:11:59.192 [Task monitor] DEBUG n.processor.TaskPollingMonitor - Task completed > TaskHandler[id: 541; name: FEATURE_COUNT_TRNA (RNAneuro227_trimmed_accepted_hits_tRNAs); status: COMPLETED; exit: 0; error: -; workDir: /mnt/sdd2/data/Utrecht/T1_vs_T2_orig/work/6f/ff64e6d0a24f29b2a3d7d1d38241c4]
Oct-22 19:11:59.446 [Task monitor] DEBUG n.processor.TaskPollingMonitor - Task completed > TaskHandler[id: 542; name: FEATURE_COUNT_NCRNA (RNAneuro227_trimmed_accepted_hits_ncRNAs); status: COMPLETED; exit: 0; error: -; workDir: /mnt/sdd2/data/Utrecht/T1_vs_T2_orig/work/a7/bc30cb43b96cbb122faa3231e81e50]
Oct-22 19:12:02.406 [Task monitor] DEBUG n.processor.TaskPollingMonitor - Task completed > TaskHandler[id: 540; name: PLOT_TRNA_ALIGNMENT_LENGTH (RNAneuro227_trimmed_accepted_hits_tRNAs); status: COMPLETED; exit: 0; error: -; workDir: /mnt/sdd2/data/Utrecht/T1_vs_T2_orig/work/7b/8c14039e2958857094d4cfbff02311]
Oct-22 19:12:02.934 [Task monitor] DEBUG n.processor.TaskPollingMonitor - Task completed > TaskHandler[id: 543; name: GENERATE_TRNA_DEPTH_FILES (RNAneuro227_trimmed_accepted_hits_tRNAs); status: COMPLETED; exit: 0; error: -; workDir: /mnt/sdd2/data/Utrecht/T1_vs_T2_orig/work/64/6c24d66bd7501c53cae1537cbc1f10]
Oct-22 19:12:03.938 [Task submitter] DEBUG nextflow.executor.LocalTaskHandler - Launch cmd line: /bin/bash -ue .command.run
Oct-22 19:12:03.938 [Task submitter] INFO  nextflow.Session - [25/e09866] Submitted process > GENERATE_DEPTHFILE_STATS (RNAneuro227_trimmed_accepted_hits_tRNAs_sorted)
Oct-22 19:12:03.942 [Task submitter] DEBUG nextflow.executor.LocalTaskHandler - Launch cmd line: /bin/bash -ue .command.run
Oct-22 19:12:03.942 [Task submitter] INFO  nextflow.Session - [c8/4e2b2f] Submitted process > PLOT_TRNA_ALL_PLOTS (RNAneuro227_trimmed_accepted_hits_tRNAs_sorted)
Oct-22 19:12:04.213 [Task monitor] DEBUG n.processor.TaskPollingMonitor - Task completed > TaskHandler[id: 546; name: GENERATE_DEPTHFILE_STATS (RNAneuro227_trimmed_accepted_hits_tRNAs_sorted); status: COMPLETED; exit: 0; error: -; workDir: /mnt/sdd2/data/Utrecht/T1_vs_T2_orig/work/25/e098660b3a93b5b9b3678614fbb9f8]
Oct-22 19:12:07.905 [Task monitor] DEBUG n.processor.TaskPollingMonitor - Task completed > TaskHandler[id: 545; name: PLOT_TRNA_ALL_PLOTS (RNAneuro227_trimmed_accepted_hits_tRNAs_sorted); status: COMPLETED; exit: 0; error: -; workDir: /mnt/sdd2/data/Utrecht/T1_vs_T2_orig/work/c8/4e2b2f90e5fd9e2232634db65d5aa6]
Oct-22 19:12:07.986 [Task monitor] DEBUG n.processor.TaskPollingMonitor - Task completed > TaskHandler[id: 508; name: GENERATE_NCRNA_DEPTH_FILES (RNAneuro244_trimmed_accepted_hits_ncRNAs); status: COMPLETED; exit: 0; error: -; workDir: /mnt/sdd2/data/Utrecht/T1_vs_T2_orig/work/24/1ec0dc7be87cf87978b8065769f003]
Oct-22 19:12:08.990 [Task submitter] DEBUG nextflow.executor.LocalTaskHandler - Launch cmd line: /bin/bash -ue .command.run
Oct-22 19:12:08.990 [Task submitter] INFO  nextflow.Session - [61/4de757] Submitted process > GENERATE_DEPTHFILE_STATS (RNAneuro244_trimmed_accepted_hits_ncRNAs_sorted)
Oct-22 19:12:10.406 [Task monitor] DEBUG n.processor.TaskPollingMonitor - Task completed > TaskHandler[id: 547; name: GENERATE_DEPTHFILE_STATS (RNAneuro244_trimmed_accepted_hits_ncRNAs_sorted); status: COMPLETED; exit: 0; error: -; workDir: /mnt/sdd2/data/Utrecht/T1_vs_T2_orig/work/61/4de75717cf737f5935ba53523d700d]
Oct-22 19:12:19.783 [Task monitor] DEBUG n.processor.TaskPollingMonitor - Task completed > TaskHandler[id: 520; name: GENERATE_NCRNA_DEPTH_FILES (RNAneuro233_trimmed_accepted_hits_ncRNAs); status: COMPLETED; exit: 0; error: -; workDir: /mnt/sdd2/data/Utrecht/T1_vs_T2_orig/work/70/192a1baf97d2cc5dbb93c0502b4f21]
Oct-22 19:12:20.786 [Task submitter] DEBUG nextflow.executor.LocalTaskHandler - Launch cmd line: /bin/bash -ue .command.run
Oct-22 19:12:20.786 [Task submitter] INFO  nextflow.Session - [45/e35ea4] Submitted process > GENERATE_DEPTHFILE_STATS (RNAneuro233_trimmed_accepted_hits_ncRNAs_sorted)
Oct-22 19:12:22.187 [Task monitor] DEBUG n.processor.TaskPollingMonitor - Task completed > TaskHandler[id: 548; name: GENERATE_DEPTHFILE_STATS (RNAneuro233_trimmed_accepted_hits_ncRNAs_sorted); status: COMPLETED; exit: 0; error: -; workDir: /mnt/sdd2/data/Utrecht/T1_vs_T2_orig/work/45/e35ea4b354b09b63e6d200a3e3025e]
Oct-22 19:12:31.570 [Task monitor] DEBUG n.processor.TaskPollingMonitor - Task completed > TaskHandler[id: 185; name: BAM_COLLAPSE (30); status: COMPLETED; exit: 0; error: -; workDir: /mnt/sdd2/data/Utrecht/T1_vs_T2_orig/work/36/ad53b2a77474815e97bf0141fd26cb]
Oct-22 19:12:31.572 [Task submitter] DEBUG nextflow.executor.LocalTaskHandler - Launch cmd line: /bin/bash -ue .command.run
Oct-22 19:12:31.572 [Task submitter] INFO  nextflow.Session - [ba/db8f0a] Submitted process > BAM_COLLAPSE (31)
Oct-22 19:12:32.827 [Task submitter] DEBUG nextflow.executor.LocalTaskHandler - Launch cmd line: /bin/bash -ue .command.run
Oct-22 19:12:32.828 [Task submitter] INFO  nextflow.Session - [c6/2bb787] Submitted process > BAM_SPLIT (30)
Oct-22 19:12:32.831 [Task submitter] DEBUG nextflow.executor.LocalTaskHandler - Launch cmd line: /bin/bash -ue .command.run
Oct-22 19:12:32.831 [Task submitter] INFO  nextflow.Session - [7b/bf56be] Submitted process > ADD_EMPTY_COUNTS (RNAneuro218_trimmed_tRNAs-almost-mapped)
Oct-22 19:12:32.834 [Task submitter] DEBUG nextflow.executor.LocalTaskHandler - Launch cmd line: /bin/bash -ue .command.run
Oct-22 19:12:32.834 [Task submitter] INFO  nextflow.Session - [01/44cf4a] Submitted process > GENERATE_MULTIMAPPER_TRNA_DEPTH_FILES (RNAneuro218_trimmed_tRNAs-almost-mapped)
Oct-22 19:12:32.921 [Task monitor] DEBUG n.processor.TaskPollingMonitor - Task completed > TaskHandler[id: 549; name: ADD_EMPTY_COUNTS (RNAneuro218_trimmed_tRNAs-almost-mapped); status: COMPLETED; exit: 0; error: -; workDir: /mnt/sdd2/data/Utrecht/T1_vs_T2_orig/work/7b/bf56bed548cdeae19e0beb19c579ab]
Oct-22 19:12:34.858 [Task monitor] DEBUG n.processor.TaskPollingMonitor - Task completed > TaskHandler[id: 550; name: BAM_SPLIT (30); status: COMPLETED; exit: 0; error: -; workDir: /mnt/sdd2/data/Utrecht/T1_vs_T2_orig/work/c6/2bb7879d963dee319506c62218a7ba]
Oct-22 19:12:35.019 [Task monitor] DEBUG n.processor.TaskPollingMonitor - Task completed > TaskHandler[id: 551; name: GENERATE_MULTIMAPPER_TRNA_DEPTH_FILES (RNAneuro218_trimmed_tRNAs-almost-mapped); status: COMPLETED; exit: 0; error: -; workDir: /mnt/sdd2/data/Utrecht/T1_vs_T2_orig/work/01/44cf4a681a58b151fa89e60ea6e342]
Oct-22 19:12:35.023 [Task submitter] DEBUG nextflow.executor.LocalTaskHandler - Launch cmd line: /bin/bash -ue .command.run
Oct-22 19:12:35.023 [Task submitter] INFO  nextflow.Session - [98/36ff59] Submitted process > PLOT_TRNA_ALIGNMENT_LENGTH (RNAneuro218_trimmed_accepted_hits_tRNAs)
Oct-22 19:12:35.027 [Task submitter] DEBUG nextflow.executor.LocalTaskHandler - Launch cmd line: /bin/bash -ue .command.run
Oct-22 19:12:35.027 [Task submitter] INFO  nextflow.Session - [e3/339882] Submitted process > FEATURE_COUNT_NCRNA (RNAneuro218_trimmed_accepted_hits_ncRNAs)
Oct-22 19:12:35.032 [Task submitter] DEBUG nextflow.executor.LocalTaskHandler - Launch cmd line: /bin/bash -ue .command.run
Oct-22 19:12:35.032 [Task submitter] INFO  nextflow.Session - [da/127ba8] Submitted process > GENERATE_NCRNA_DEPTH_FILES (RNAneuro218_trimmed_accepted_hits_ncRNAs)
Oct-22 19:12:35.036 [Task submitter] DEBUG nextflow.executor.LocalTaskHandler - Launch cmd line: /bin/bash -ue .command.run
Oct-22 19:12:35.036 [Task submitter] INFO  nextflow.Session - [71/66118b] Submitted process > FEATURE_COUNT_TRNA (RNAneuro218_trimmed_accepted_hits_tRNAs)
Oct-22 19:12:35.040 [Task submitter] DEBUG nextflow.executor.LocalTaskHandler - Launch cmd line: /bin/bash -ue .command.run
Oct-22 19:12:35.040 [Task submitter] INFO  nextflow.Session - [5b/7b3788] Submitted process > GENERATE_TRNA_DEPTH_FILES (RNAneuro218_trimmed_accepted_hits_tRNAs)
Oct-22 19:12:35.334 [Task monitor] DEBUG n.processor.TaskPollingMonitor - Task completed > TaskHandler[id: 555; name: FEATURE_COUNT_TRNA (RNAneuro218_trimmed_accepted_hits_tRNAs); status: COMPLETED; exit: 0; error: -; workDir: /mnt/sdd2/data/Utrecht/T1_vs_T2_orig/work/71/66118b607dd5979a465af8fa2f1f82]
Oct-22 19:12:35.386 [Task monitor] DEBUG n.processor.TaskPollingMonitor - Task completed > TaskHandler[id: 553; name: FEATURE_COUNT_NCRNA (RNAneuro218_trimmed_accepted_hits_ncRNAs); status: COMPLETED; exit: 0; error: -; workDir: /mnt/sdd2/data/Utrecht/T1_vs_T2_orig/work/e3/3398820fe183cdaf7c6b60ba9bb998]
Oct-22 19:12:36.195 [Task monitor] DEBUG n.processor.TaskPollingMonitor - Task completed > TaskHandler[id: 530; name: GENERATE_NCRNA_DEPTH_FILES (RNAneuro239_trimmed_accepted_hits_ncRNAs); status: COMPLETED; exit: 0; error: -; workDir: /mnt/sdd2/data/Utrecht/T1_vs_T2_orig/work/42/e2b648b58053c645e24621bedb7c84]
Oct-22 19:12:37.198 [Task submitter] DEBUG nextflow.executor.LocalTaskHandler - Launch cmd line: /bin/bash -ue .command.run
Oct-22 19:12:37.199 [Task submitter] INFO  nextflow.Session - [eb/0111b0] Submitted process > GENERATE_DEPTHFILE_STATS (RNAneuro239_trimmed_accepted_hits_ncRNAs_sorted)
Oct-22 19:12:38.126 [Task monitor] DEBUG n.processor.TaskPollingMonitor - Task completed > TaskHandler[id: 186; name: BAM_COLLAPSE (31); status: COMPLETED; exit: 0; error: -; workDir: /mnt/sdd2/data/Utrecht/T1_vs_T2_orig/work/ba/db8f0a32123b11b312260c56636fde]
Oct-22 19:12:38.129 [Task submitter] DEBUG nextflow.executor.LocalTaskHandler - Launch cmd line: /bin/bash -ue .command.run
Oct-22 19:12:38.129 [Task submitter] INFO  nextflow.Session - [65/2d1ac4] Submitted process > BAM_COLLAPSE (32)
Oct-22 19:12:38.714 [Task monitor] DEBUG n.processor.TaskPollingMonitor - Task completed > TaskHandler[id: 552; name: PLOT_TRNA_ALIGNMENT_LENGTH (RNAneuro218_trimmed_accepted_hits_tRNAs); status: COMPLETED; exit: 0; error: -; workDir: /mnt/sdd2/data/Utrecht/T1_vs_T2_orig/work/98/36ff59ce65cc8f5b09a69d6530af76]
Oct-22 19:12:38.718 [Task submitter] DEBUG nextflow.executor.LocalTaskHandler - Launch cmd line: /bin/bash -ue .command.run
Oct-22 19:12:38.718 [Task submitter] INFO  nextflow.Session - [d1/ab31ed] Submitted process > BAM_SPLIT (31)
Oct-22 19:12:38.722 [Task submitter] DEBUG nextflow.executor.LocalTaskHandler - Launch cmd line: /bin/bash -ue .command.run
Oct-22 19:12:38.722 [Task submitter] INFO  nextflow.Session - [ed/734aef] Submitted process > ADD_EMPTY_COUNTS (RNAneuro256_trimmed_tRNAs-almost-mapped)
Oct-22 19:12:38.725 [Task submitter] DEBUG nextflow.executor.LocalTaskHandler - Launch cmd line: /bin/bash -ue .command.run
Oct-22 19:12:38.725 [Task submitter] INFO  nextflow.Session - [2f/9914ea] Submitted process > GENERATE_MULTIMAPPER_TRNA_DEPTH_FILES (RNAneuro256_trimmed_tRNAs-almost-mapped)
Oct-22 19:12:38.808 [Task monitor] DEBUG n.processor.TaskPollingMonitor - Task completed > TaskHandler[id: 559; name: ADD_EMPTY_COUNTS (RNAneuro256_trimmed_tRNAs-almost-mapped); status: COMPLETED; exit: 0; error: -; workDir: /mnt/sdd2/data/Utrecht/T1_vs_T2_orig/work/ed/734aef477607e0f10c68f69b790c0d]
Oct-22 19:12:38.964 [Task monitor] DEBUG n.processor.TaskPollingMonitor - Task completed > TaskHandler[id: 557; name: GENERATE_DEPTHFILE_STATS (RNAneuro239_trimmed_accepted_hits_ncRNAs_sorted); status: COMPLETED; exit: 0; error: -; workDir: /mnt/sdd2/data/Utrecht/T1_vs_T2_orig/work/eb/0111b02687a5d6578dc774e724858a]
Oct-22 19:12:39.809 [Task monitor] DEBUG n.processor.TaskPollingMonitor - Task completed > TaskHandler[id: 556; name: GENERATE_TRNA_DEPTH_FILES (RNAneuro218_trimmed_accepted_hits_tRNAs); status: COMPLETED; exit: 0; error: -; workDir: /mnt/sdd2/data/Utrecht/T1_vs_T2_orig/work/5b/7b37886f2ecbbca996dbe9b8c4bdb4]
Oct-22 19:12:40.571 [Task monitor] DEBUG n.processor.TaskPollingMonitor - Task completed > TaskHandler[id: 558; name: BAM_SPLIT (31); status: COMPLETED; exit: 0; error: -; workDir: /mnt/sdd2/data/Utrecht/T1_vs_T2_orig/work/d1/ab31eddbc48786a7c44048a85cf54f]
Oct-22 19:12:40.573 [Task submitter] DEBUG nextflow.executor.LocalTaskHandler - Launch cmd line: /bin/bash -ue .command.run
Oct-22 19:12:40.573 [Task submitter] INFO  nextflow.Session - [4f/80d36e] Submitted process > GENERATE_DEPTHFILE_STATS (RNAneuro218_trimmed_accepted_hits_tRNAs_sorted)
Oct-22 19:12:40.576 [Task submitter] DEBUG nextflow.executor.LocalTaskHandler - Launch cmd line: /bin/bash -ue .command.run
Oct-22 19:12:40.576 [Task submitter] INFO  nextflow.Session - [78/3a8e06] Submitted process > PLOT_TRNA_ALL_PLOTS (RNAneuro218_trimmed_accepted_hits_tRNAs_sorted)
Oct-22 19:12:40.863 [Task monitor] DEBUG n.processor.TaskPollingMonitor - Task completed > TaskHandler[id: 562; name: GENERATE_DEPTHFILE_STATS (RNAneuro218_trimmed_accepted_hits_tRNAs_sorted); status: COMPLETED; exit: 0; error: -; workDir: /mnt/sdd2/data/Utrecht/T1_vs_T2_orig/work/4f/80d36e0a74d5dfa58f5d00ee76c8fc]
Oct-22 19:12:40.865 [Task submitter] DEBUG nextflow.executor.LocalTaskHandler - Launch cmd line: /bin/bash -ue .command.run
Oct-22 19:12:40.865 [Task submitter] INFO  nextflow.Session - [f6/63f36f] Submitted process > PLOT_TRNA_ALIGNMENT_LENGTH (RNAneuro256_trimmed_accepted_hits_tRNAs)
Oct-22 19:12:40.868 [Task submitter] DEBUG nextflow.executor.LocalTaskHandler - Launch cmd line: /bin/bash -ue .command.run
Oct-22 19:12:40.868 [Task submitter] INFO  nextflow.Session - [d9/f1c106] Submitted process > FEATURE_COUNT_NCRNA (RNAneuro256_trimmed_accepted_hits_ncRNAs)
Oct-22 19:12:40.871 [Task submitter] DEBUG nextflow.executor.LocalTaskHandler - Launch cmd line: /bin/bash -ue .command.run
Oct-22 19:12:40.871 [Task monitor] DEBUG n.processor.TaskPollingMonitor - Task completed > TaskHandler[id: 560; name: GENERATE_MULTIMAPPER_TRNA_DEPTH_FILES (RNAneuro256_trimmed_tRNAs-almost-mapped); status: COMPLETED; exit: 0; error: -; workDir: /mnt/sdd2/data/Utrecht/T1_vs_T2_orig/work/2f/9914ea3f1dd1e3afaa261d491bb2d7]
Oct-22 19:12:40.871 [Task submitter] INFO  nextflow.Session - [f7/2b08c2] Submitted process > FEATURE_COUNT_TRNA (RNAneuro256_trimmed_accepted_hits_tRNAs)
Oct-22 19:12:40.874 [Task submitter] DEBUG nextflow.executor.LocalTaskHandler - Launch cmd line: /bin/bash -ue .command.run
Oct-22 19:12:40.874 [Task submitter] INFO  nextflow.Session - [66/4cd001] Submitted process > GENERATE_NCRNA_DEPTH_FILES (RNAneuro256_trimmed_accepted_hits_ncRNAs)
Oct-22 19:12:40.877 [Task submitter] DEBUG nextflow.executor.LocalTaskHandler - Launch cmd line: /bin/bash -ue .command.run
Oct-22 19:12:40.877 [Task submitter] INFO  nextflow.Session - [22/aee1b1] Submitted process > GENERATE_TRNA_DEPTH_FILES (RNAneuro256_trimmed_accepted_hits_tRNAs)
Oct-22 19:12:41.824 [Task monitor] DEBUG n.processor.TaskPollingMonitor - Task completed > TaskHandler[id: 565; name: FEATURE_COUNT_TRNA (RNAneuro256_trimmed_accepted_hits_tRNAs); status: COMPLETED; exit: 0; error: -; workDir: /mnt/sdd2/data/Utrecht/T1_vs_T2_orig/work/f7/2b08c28a82111361da4859bd0c549c]
Oct-22 19:12:41.901 [Task monitor] DEBUG n.processor.TaskPollingMonitor - Task completed > TaskHandler[id: 563; name: FEATURE_COUNT_NCRNA (RNAneuro256_trimmed_accepted_hits_ncRNAs); status: COMPLETED; exit: 0; error: -; workDir: /mnt/sdd2/data/Utrecht/T1_vs_T2_orig/work/d9/f1c106525eff75c6c04105282cdea5]
Oct-22 19:12:45.239 [Task monitor] DEBUG n.processor.TaskPollingMonitor - Task completed > TaskHandler[id: 564; name: PLOT_TRNA_ALIGNMENT_LENGTH (RNAneuro256_trimmed_accepted_hits_tRNAs); status: COMPLETED; exit: 0; error: -; workDir: /mnt/sdd2/data/Utrecht/T1_vs_T2_orig/work/f6/63f36f57392cfe3cfc9c6b3e86afb4]
Oct-22 19:12:45.469 [Task monitor] DEBUG n.processor.TaskPollingMonitor - Task completed > TaskHandler[id: 567; name: GENERATE_TRNA_DEPTH_FILES (RNAneuro256_trimmed_accepted_hits_tRNAs); status: COMPLETED; exit: 0; error: -; workDir: /mnt/sdd2/data/Utrecht/T1_vs_T2_orig/work/22/aee1b13fd55170291e450e009751b7]
Oct-22 19:12:45.840 [Task monitor] DEBUG n.processor.TaskPollingMonitor - Task completed > TaskHandler[id: 544; name: GENERATE_NCRNA_DEPTH_FILES (RNAneuro227_trimmed_accepted_hits_ncRNAs); status: COMPLETED; exit: 0; error: -; workDir: /mnt/sdd2/data/Utrecht/T1_vs_T2_orig/work/04/04f992e3556967caaf0ca88e7d81c4]
Oct-22 19:12:45.843 [Task submitter] DEBUG nextflow.executor.LocalTaskHandler - Launch cmd line: /bin/bash -ue .command.run
Oct-22 19:12:45.843 [Task submitter] INFO  nextflow.Session - [c4/6d42ae] Submitted process > GENERATE_DEPTHFILE_STATS (RNAneuro256_trimmed_accepted_hits_tRNAs_sorted)
Oct-22 19:12:45.845 [Task submitter] DEBUG nextflow.executor.LocalTaskHandler - Launch cmd line: /bin/bash -ue .command.run
Oct-22 19:12:45.846 [Task submitter] INFO  nextflow.Session - [0a/8dc7d9] Submitted process > PLOT_TRNA_ALL_PLOTS (RNAneuro256_trimmed_accepted_hits_tRNAs_sorted)
Oct-22 19:12:45.848 [Task submitter] DEBUG nextflow.executor.LocalTaskHandler - Launch cmd line: /bin/bash -ue .command.run
Oct-22 19:12:45.849 [Task submitter] INFO  nextflow.Session - [10/6043a7] Submitted process > GENERATE_DEPTHFILE_STATS (RNAneuro227_trimmed_accepted_hits_ncRNAs_sorted)
Oct-22 19:12:46.067 [Task monitor] DEBUG n.processor.TaskPollingMonitor - Task completed > TaskHandler[id: 561; name: PLOT_TRNA_ALL_PLOTS (RNAneuro218_trimmed_accepted_hits_tRNAs_sorted); status: COMPLETED; exit: 0; error: -; workDir: /mnt/sdd2/data/Utrecht/T1_vs_T2_orig/work/78/3a8e06a6b29d319f048d709a9dad6d]
Oct-22 19:12:46.158 [Task monitor] DEBUG n.processor.TaskPollingMonitor - Task completed > TaskHandler[id: 569; name: GENERATE_DEPTHFILE_STATS (RNAneuro256_trimmed_accepted_hits_tRNAs_sorted); status: COMPLETED; exit: 0; error: -; workDir: /mnt/sdd2/data/Utrecht/T1_vs_T2_orig/work/c4/6d42aeac31f57a8f30322ecce7d878]
Oct-22 19:12:47.333 [Task monitor] DEBUG n.processor.TaskPollingMonitor - Task completed > TaskHandler[id: 570; name: GENERATE_DEPTHFILE_STATS (RNAneuro227_trimmed_accepted_hits_ncRNAs_sorted); status: COMPLETED; exit: 0; error: -; workDir: /mnt/sdd2/data/Utrecht/T1_vs_T2_orig/work/10/6043a7628fdf02b0827be4214b0eb0]
Oct-22 19:12:49.857 [Task monitor] DEBUG n.processor.TaskPollingMonitor - Task completed > TaskHandler[id: 568; name: PLOT_TRNA_ALL_PLOTS (RNAneuro256_trimmed_accepted_hits_tRNAs_sorted); status: COMPLETED; exit: 0; error: -; workDir: /mnt/sdd2/data/Utrecht/T1_vs_T2_orig/work/0a/8dc7d967b8de468a7fcde4f2664d80]
Oct-22 19:12:58.357 [Task monitor] DEBUG n.processor.TaskPollingMonitor - Task completed > TaskHandler[id: 187; name: BAM_COLLAPSE (32); status: COMPLETED; exit: 0; error: -; workDir: /mnt/sdd2/data/Utrecht/T1_vs_T2_orig/work/65/2d1ac44eea28577f7fb460b7e9f764]
Oct-22 19:12:58.360 [Task submitter] DEBUG nextflow.executor.LocalTaskHandler - Launch cmd line: /bin/bash -ue .command.run
Oct-22 19:12:58.360 [Task submitter] INFO  nextflow.Session - [fd/d9666f] Submitted process > BAM_COLLAPSE (33)
Oct-22 19:12:59.364 [Task submitter] DEBUG nextflow.executor.LocalTaskHandler - Launch cmd line: /bin/bash -ue .command.run
Oct-22 19:12:59.365 [Task submitter] INFO  nextflow.Session - [84/40e667] Submitted process > BAM_SPLIT (32)
Oct-22 19:12:59.368 [Task submitter] DEBUG nextflow.executor.LocalTaskHandler - Launch cmd line: /bin/bash -ue .command.run
Oct-22 19:12:59.368 [Task submitter] INFO  nextflow.Session - [2e/f4c140] Submitted process > ADD_EMPTY_COUNTS (RNAneuro242_trimmed_tRNAs-almost-mapped)
Oct-22 19:12:59.371 [Task submitter] DEBUG nextflow.executor.LocalTaskHandler - Launch cmd line: /bin/bash -ue .command.run
Oct-22 19:12:59.371 [Task submitter] INFO  nextflow.Session - [a9/cc00d2] Submitted process > GENERATE_MULTIMAPPER_TRNA_DEPTH_FILES (RNAneuro242_trimmed_tRNAs-almost-mapped)
Oct-22 19:12:59.629 [Task monitor] DEBUG n.processor.TaskPollingMonitor - Task completed > TaskHandler[id: 573; name: ADD_EMPTY_COUNTS (RNAneuro242_trimmed_tRNAs-almost-mapped); status: COMPLETED; exit: 0; error: -; workDir: /mnt/sdd2/data/Utrecht/T1_vs_T2_orig/work/2e/f4c14037d80ad7e4c3b7868ad87545]
Oct-22 19:13:02.233 [Task monitor] DEBUG n.processor.TaskPollingMonitor - Task completed > TaskHandler[id: 572; name: GENERATE_MULTIMAPPER_TRNA_DEPTH_FILES (RNAneuro242_trimmed_tRNAs-almost-mapped); status: COMPLETED; exit: 0; error: -; workDir: /mnt/sdd2/data/Utrecht/T1_vs_T2_orig/work/a9/cc00d23c07ed37c8febbdac1ecec58]
Oct-22 19:13:02.739 [Task monitor] DEBUG n.processor.TaskPollingMonitor - Task completed > TaskHandler[id: 571; name: BAM_SPLIT (32); status: COMPLETED; exit: 0; error: -; workDir: /mnt/sdd2/data/Utrecht/T1_vs_T2_orig/work/84/40e6673c82a655d3e6b66779aa322d]
Oct-22 19:13:03.743 [Task submitter] DEBUG nextflow.executor.LocalTaskHandler - Launch cmd line: /bin/bash -ue .command.run
Oct-22 19:13:03.743 [Task submitter] INFO  nextflow.Session - [64/f9b3a9] Submitted process > PLOT_TRNA_ALIGNMENT_LENGTH (RNAneuro242_trimmed_accepted_hits_tRNAs)
Oct-22 19:13:03.746 [Task submitter] DEBUG nextflow.executor.LocalTaskHandler - Launch cmd line: /bin/bash -ue .command.run
Oct-22 19:13:03.746 [Task submitter] INFO  nextflow.Session - [73/670e16] Submitted process > GENERATE_NCRNA_DEPTH_FILES (RNAneuro242_trimmed_accepted_hits_ncRNAs)
Oct-22 19:13:03.749 [Task submitter] DEBUG nextflow.executor.LocalTaskHandler - Launch cmd line: /bin/bash -ue .command.run
Oct-22 19:13:03.749 [Task submitter] INFO  nextflow.Session - [78/56514d] Submitted process > FEATURE_COUNT_TRNA (RNAneuro242_trimmed_accepted_hits_tRNAs)
Oct-22 19:13:03.752 [Task submitter] DEBUG nextflow.executor.LocalTaskHandler - Launch cmd line: /bin/bash -ue .command.run
Oct-22 19:13:03.752 [Task submitter] INFO  nextflow.Session - [29/19a7a8] Submitted process > FEATURE_COUNT_NCRNA (RNAneuro242_trimmed_accepted_hits_ncRNAs)
Oct-22 19:13:03.756 [Task submitter] DEBUG nextflow.executor.LocalTaskHandler - Launch cmd line: /bin/bash -ue .command.run
Oct-22 19:13:03.756 [Task submitter] INFO  nextflow.Session - [e2/201521] Submitted process > GENERATE_TRNA_DEPTH_FILES (RNAneuro242_trimmed_accepted_hits_tRNAs)
Oct-22 19:13:04.064 [Task monitor] DEBUG n.processor.TaskPollingMonitor - Task completed > TaskHandler[id: 577; name: FEATURE_COUNT_TRNA (RNAneuro242_trimmed_accepted_hits_tRNAs); status: COMPLETED; exit: 0; error: -; workDir: /mnt/sdd2/data/Utrecht/T1_vs_T2_orig/work/78/56514ded5c27197698c7e3c6eeb0a9]
Oct-22 19:13:04.221 [Task monitor] DEBUG n.processor.TaskPollingMonitor - Task completed > TaskHandler[id: 574; name: FEATURE_COUNT_NCRNA (RNAneuro242_trimmed_accepted_hits_ncRNAs); status: COMPLETED; exit: 0; error: -; workDir: /mnt/sdd2/data/Utrecht/T1_vs_T2_orig/work/29/19a7a83dc36d64257441db609673b7]
Oct-22 19:13:05.356 [Task monitor] DEBUG n.processor.TaskPollingMonitor - Task completed > TaskHandler[id: 188; name: BAM_COLLAPSE (33); status: COMPLETED; exit: 0; error: -; workDir: /mnt/sdd2/data/Utrecht/T1_vs_T2_orig/work/fd/d9666f208517caa087e69d171e3059]
Oct-22 19:13:05.360 [Task submitter] DEBUG nextflow.executor.LocalTaskHandler - Launch cmd line: /bin/bash -ue .command.run
Oct-22 19:13:05.361 [Task submitter] INFO  nextflow.Session - [e5/3912fc] Submitted process > BAM_COLLAPSE (34)
Oct-22 19:13:06.365 [Task submitter] DEBUG nextflow.executor.LocalTaskHandler - Launch cmd line: /bin/bash -ue .command.run
Oct-22 19:13:06.366 [Task submitter] INFO  nextflow.Session - [f2/b2d4ab] Submitted process > BAM_SPLIT (33)
Oct-22 19:13:06.370 [Task submitter] DEBUG nextflow.executor.LocalTaskHandler - Launch cmd line: /bin/bash -ue .command.run
Oct-22 19:13:06.370 [Task submitter] INFO  nextflow.Session - [d3/46e6b0] Submitted process > ADD_EMPTY_COUNTS (RNAneuro264_trimmed_tRNAs-almost-mapped)
Oct-22 19:13:06.373 [Task submitter] DEBUG nextflow.executor.LocalTaskHandler - Launch cmd line: /bin/bash -ue .command.run
Oct-22 19:13:06.374 [Task submitter] INFO  nextflow.Session - [b1/a8d204] Submitted process > GENERATE_MULTIMAPPER_TRNA_DEPTH_FILES (RNAneuro264_trimmed_tRNAs-almost-mapped)
Oct-22 19:13:06.462 [Task monitor] DEBUG n.processor.TaskPollingMonitor - Task completed > TaskHandler[id: 581; name: ADD_EMPTY_COUNTS (RNAneuro264_trimmed_tRNAs-almost-mapped); status: COMPLETED; exit: 0; error: -; workDir: /mnt/sdd2/data/Utrecht/T1_vs_T2_orig/work/d3/46e6b04f33a61798330ee8d7f71c4a]
Oct-22 19:13:07.360 [Task monitor] DEBUG n.processor.TaskPollingMonitor - Task completed > TaskHandler[id: 578; name: PLOT_TRNA_ALIGNMENT_LENGTH (RNAneuro242_trimmed_accepted_hits_tRNAs); status: COMPLETED; exit: 0; error: -; workDir: /mnt/sdd2/data/Utrecht/T1_vs_T2_orig/work/64/f9b3a97aa00e38baae1fc0590b7a84]
Oct-22 19:13:08.441 [Task monitor] DEBUG n.processor.TaskPollingMonitor - Task completed > TaskHandler[id: 579; name: BAM_SPLIT (33); status: COMPLETED; exit: 0; error: -; workDir: /mnt/sdd2/data/Utrecht/T1_vs_T2_orig/work/f2/b2d4ab67db0c796ac262365a8402c5]
Oct-22 19:13:08.552 [Task monitor] DEBUG n.processor.TaskPollingMonitor - Task completed > TaskHandler[id: 580; name: GENERATE_MULTIMAPPER_TRNA_DEPTH_FILES (RNAneuro264_trimmed_tRNAs-almost-mapped); status: COMPLETED; exit: 0; error: -; workDir: /mnt/sdd2/data/Utrecht/T1_vs_T2_orig/work/b1/a8d204a7a707a7bc238a295c0093ee]
Oct-22 19:13:08.555 [Task submitter] DEBUG nextflow.executor.LocalTaskHandler - Launch cmd line: /bin/bash -ue .command.run
Oct-22 19:13:08.555 [Task submitter] INFO  nextflow.Session - [ad/5c0be6] Submitted process > PLOT_TRNA_ALIGNMENT_LENGTH (RNAneuro264_trimmed_accepted_hits_tRNAs)
Oct-22 19:13:08.557 [Task submitter] DEBUG nextflow.executor.LocalTaskHandler - Launch cmd line: /bin/bash -ue .command.run
Oct-22 19:13:08.557 [Task submitter] INFO  nextflow.Session - [2d/6a62f4] Submitted process > GENERATE_NCRNA_DEPTH_FILES (RNAneuro264_trimmed_accepted_hits_ncRNAs)
Oct-22 19:13:08.559 [Task submitter] DEBUG nextflow.executor.LocalTaskHandler - Launch cmd line: /bin/bash -ue .command.run
Oct-22 19:13:08.560 [Task submitter] INFO  nextflow.Session - [5f/e91a93] Submitted process > FEATURE_COUNT_TRNA (RNAneuro264_trimmed_accepted_hits_tRNAs)
Oct-22 19:13:08.562 [Task submitter] DEBUG nextflow.executor.LocalTaskHandler - Launch cmd line: /bin/bash -ue .command.run
[truncated: 508,941 more chars]
